# Supplementary material for: Streptococcus mutans Protein Synthesis during Mixed-Species Biofilm Development by High-Throughput Quantitative Proteomics
Source: PLoS One. 2012 Sep 25;7(9):e45795. doi: 10.1371/journal.pone.0045795 (PMC3458072; doi:10.1371/journal.pone.0045795)
Supplement: Table S2 — Proteome data generated by MudPIT. (XLS) [file pone.0045795.s004.xls]

## Sheet: Table S2 - Proteome data
Table S2: Proteome data generated by MudPIT.
LocusID	Gene ID	Gene Name (MDV*)	Description	Mixed-species 67h	S. mutans - 67h	Mixed-species 115h	S. mutans - 115h	Mixed-species 67/115h	S. mutans 67 / 115h	Functional class annotation** (MDV)
gi|24379182|ref|NP_721137.1|	SMU.714	tuf	elongation factor Tu [Streptococcus mutans UA159]	3979	4192	3286	3467	1.21089	1.20911	Protein synthesis; Translation factors
gi|24379669|ref|NP_721624.1|	SMU.1247	eno	phosphopyruvate hydratase [Streptococcus mutans UA159]	3501	3143	2137	2291	1.63828	1.37189	Energy metabolism; Glycolysis/gluconeogenesis
gi|24378606|ref|NP_720561.1|	SMU.82	dnaK	molecular chaperone DnaK [Streptococcus mutans UA159]	2352	2430	1630	1963	1.44294	1.2379	Cellular processes; Chaperones
gi|24379067|ref|NP_721022.1|	SMU.589	-	putative DNA-binding protein [Streptococcus mutans UA159]	2038	1348	635	902	3.20945	1.49446	Cellular processes; Protein and peptide secretion
gi|24378857|ref|NP_720812.1|	SMU.360	gapC	glyceraldehyde-3-phosphate dehydrogenase [Streptococcus mutans UA159]	1934	2280	2387	2400	0.810222	0.95	Energy metabolism; Glycolysis/gluconeogenesis
gi|24380300|ref|NP_722255.1|	SMU.1954	groEL	chaperonin GroEL [Streptococcus mutans UA159]	1844	1359	1808	1402	1.01991	0.96933	Cellular processes; Chaperones
gi|24378620|ref|NP_720575.1|	SMU.99	fbaA	fructose-bisphosphate aldolase [Streptococcus mutans UA159]	1481	1573	1528	2417	0.969241	0.650807	Energy metabolism; Glycolysis/gluconeogenesis
gi|24379547|ref|NP_721502.1|	SMU.1115	ldh	L-lactate dehydrogenase [Streptococcus mutans UA159]	1353	1033	318	235	4.25472	4.39574	Energy metabolism; Glycolysis/gluconeogenesis
gi|24378858|ref|NP_720813.1|	SMU.361	pgk	phosphoglycerate kinase [Streptococcus mutans UA159]	1056	664	1306	990	0.808576	0.670707	Energy metabolism; Glycolysis/gluconeogenesis
gi|24379087|ref|NP_721042.1|	SMU.610	spaP	cell surface antigen SpaP [Streptococcus mutans UA159]	977	908	403	330	2.42432	2.75152	Cellular processes; Pathogenesis
gi|24379618|ref|NP_721573.1|	SMU.1190	pykF	pyruvate kinase [Streptococcus mutans UA159]	905	861	1188	1208	0.761785	0.712748	Energy metabolism; Glycolysis/gluconeogenesis
gi|24378856|ref|NP_720811.1|	SMU.359	-	elongation factor G [Streptococcus mutans UA159]	851	510	963	838	0.883697	0.608592	Protein synthesis; Translation factors
gi|24380305|ref|NP_722260.1|	SMU.1960	-	putative PTS system, mannose-specific IIB component [Streptococcus mutans UA159]	778	592	204	198	3.81373	2.9899	Signal transduction; PTS
gi|24379147|ref|NP_721102.1|	SMU.674	ptsH	phosphocarrier protein HPr [Streptococcus mutans UA159]	719	1683	735	203	0.978231	8.29064	Signal transduction; PTS
gi|24379399|ref|NP_721354.1|	SMU.956	clp	putative Clp-like ATP-dependent protease, ATP-binding subunit [Streptococcus mutans UA159]	712	924	1355	920	0.525461	1.00435	Cellular processes; Chaperones
gi|24378743|ref|NP_720698.1|	SMU.233	ilvC	ketol-acid reductoisomerase [Streptococcus mutans UA159]	656	1172	603	327	1.08789	3.5841	Amino acid biosynthesis; Pyruvate family
gi|24378550|ref|NP_720505.1|	SMU.22	gbpB	putative secreted antigen GbpB/SagA; putative peptidoglycan hydrolase [Streptococcus mutans UA159]	652	201	486	753	1.34156	0.266932	Cell envelope; Biosynthesis and degradation of murein sacculus and peptidoglycan
gi|24379445|ref|NP_721400.1|	SMU.1005	gtfC	glucosyltransferase-Si [Streptococcus mutans UA159]	529	313	201	322	2.63184	0.97205	Cellular processes; Cell adhesion Cell envelope; Surface structures Energy metabolism; Sugars
gi|24379149|ref|NP_721104.1|	SMU.676	gapN	NADP-dependent glyceraldehyde-3-phosphate dehydrogenase [Streptococcus mutans UA159]	488	520	517	519	0.943907	1.00193	Energy metabolism; Glycolysis/gluconeogenesis
gi|24379183|ref|NP_721138.1|	SMU.715	tpiA	triosephosphate isomerase [Streptococcus mutans UA159]	461	699	218	264	2.11468	2.64773	Energy metabolism; Glycolysis/gluconeogenesis
gi|24379403|ref|NP_721358.1|	SMU.960	rplL	50S ribosomal protein L7/L12 [Streptococcus mutans UA159]	379	244	496	365	0.764113	0.668493	Protein synthesis; Ribosomal proteins: synthesis and modification
gi|24378809|ref|NP_720764.1|	SMU.307	pgi	glucose-6-phosphate isomerase [Streptococcus mutans UA159]	376	248	325	235	1.15692	1.05532	Energy metabolism; Glycolysis/gluconeogenesis
gi|24378614|ref|NP_720569.1|	SMU.91	tig	trigger factor [Streptococcus mutans UA159]	375	501	540	451	0.694444	1.11086	Cellular processes; Protein and peptide secretion
gi|24379626|ref|NP_721581.1|	SMU.1200	rpsA	30S ribosomal protein S1 [Streptococcus mutans UA159]	340	139	133	109	2.55639	1.27523	Protein synthesis; Ribosomal proteins: synthesis and modification
gi|24379444|ref|NP_721399.1|	SMU.1004	gtfB	glucosyltransferase-I [Streptococcus mutans UA159]	328	190	106	159	3.09434	1.19497	Cellular processes; Cell adhesion Cell envelope; Surface structures Energy metabolism; Sugars
gi|24380352|ref|NP_722307.1|	SMU.2009	rpsE	30S ribosomal protein S5 [Streptococcus mutans UA159]	325	93	364	246	0.892857	0.378049	Protein synthesis; Ribosomal proteins: synthesis and modification
gi|24380342|ref|NP_722297.1|	SMU.2000	rplQ	50S ribosomal protein L17 [Streptococcus mutans UA159]	302	175	118	180	2.55932	0.972222	Protein synthesis; Ribosomal proteins: synthesis and modification
gi|24378861|ref|NP_720816.1|	SMU.364	glnA	glutamine synthetase type 1; glutamate--ammonia ligase [Streptococcus mutans UA159]	299	218	307	252	0.973941	0.865079	Amino acid biosynthesis; Glutamate family
gi|24378855|ref|NP_720810.1|	SMU.358	-	30S ribosomal protein S7 [Streptococcus mutans UA159]	275	189	279	357	0.985663	0.529412	Protein synthesis; Ribosomal proteins: synthesis and modification
gi|24380374|ref|NP_722329.1|	SMU.2032	rpsB	30S ribosomal protein S2 [Streptococcus mutans UA159]	271	120	244	225	1.11066	0.533333	Protein synthesis; Ribosomal proteins: synthesis and modification
gi|24379102|ref|NP_721057.1|	SMU.629	sod	putative manganese-type superoxide dismutase, Fe/Mn-SOD [Streptococcus mutans UA159]	265	247	156	98	1.69872	2.52041	Cellular processes; Detoxification
gi|24380368|ref|NP_722323.1|	SMU.2026	-	30S ribosomal protein S10 [Streptococcus mutans UA159]	262	62	11	3	23.8182	20.6667	Protein synthesis; Ribosomal proteins: synthesis and modification
gi|24380333|ref|NP_722288.1|	SMU.1990	rpoB	DNA-directed RNA polymerase subunit beta [Streptococcus mutans UA159]	257	212	279	163	0.921147	1.30061	Transcription; DNA-dependent RNA polymerase
gi|24379148|ref|NP_721103.1|	SMU.675	-	phosphoenolpyruvate:sugar phosphotransferase system enzyme I, PTS system EI component [Streptococcus mutans UA159]	247	198	228	217	1.08333	0.912442	Signal transduction; PTS
gi|24379086|ref|NP_721041.1|	SMU.609	-	putative 40K cell wall protein precursor [Streptococcus mutans UA159]	240	112	227	167	1.05727	0.670659	Cell envelope; Other
gi|161486819|ref|NP_722318.2|	SMU.2021	rpsC	30S ribosomal protein S3 [Streptococcus mutans UA159]	239	143	142	154	1.6831	0.928571	Protein synthesis; Ribosomal proteins: synthesis and modification
gi|24379074|ref|NP_721029.1|	SMU.596	pmgY	phosphoglyceromutase [Streptococcus mutans UA159]	237	210	211	181	1.12322	1.16022	Energy metabolism; Glycolysis/gluconeogenesis
gi|24380199|ref|NP_722154.1|	SMU.1837	aroH	phospho-2-dehydro-3-deoxyheptonate aldolase [Streptococcus mutans UA159]	236	158	221	206	1.06787	0.76699	Amino acid biosynthesis; Aromatic amino acid family
gi|24379619|ref|NP_721574.1|	SMU.1191	pfkA	6-phosphofructokinase [Streptococcus mutans UA159]	222	329	274	75	0.810219	4.38667	Energy metabolism; Glycolysis/gluconeogenesis
gi|24379022|ref|NP_720977.1|	SMU.540	dpr	peroxide resistance protein Dpr [Streptococcus mutans UA159]	220	368	293	218	0.750853	1.68807	Transport and binding proteins; Cations and iron carrying compounds
gi|24379170|ref|NP_721125.1|	SMU.699	rplT	50S ribosomal protein L20 [Streptococcus mutans UA159]	219	173	26	49	8.42308	3.53061	Protein synthesis; Ribosomal proteins: synthesis and modification
gi|24380047|ref|NP_722002.1|	SMU.1669	livK	putative ABC transporter, branched chain amino acid-binding protein [Streptococcus mutans UA159]	208	246	117	125	1.77778	1.968	Transport and binding proteins; ABC Superfamily: substrate-binding protein
gi|24380367|ref|NP_722322.1|	SMU.2025	rplC	50S ribosomal protein L3 [Streptococcus mutans UA159]	200	114	97	62	2.06186	1.83871	Protein synthesis; Ribosomal proteins: synthesis and modification
gi|24380332|ref|NP_722287.1|	SMU.1989	rpoC	DNA-directed RNA polymerase subunit beta' [Streptococcus mutans UA159]	195	200	292	199	0.667808	1.00503	Transcription; DNA-dependent RNA polymerase
gi|24379917|ref|NP_721872.1|	SMU.1528	atpB	F0F1 ATP synthase subunit beta [Streptococcus mutans UA159]	194	157	245	205	0.791837	0.765854	Energy metabolism; ATP-proton motive force interconversion
gi|24380459|ref|NP_722414.1|	SMU.2128	-	dihydroxy-acid dehydratase [Streptococcus mutans UA159]	194	125	300	108	0.646667	1.15741	Amino acid biosynthesis; Pyruvate family
gi|24380419|ref|NP_722374.1|	SMU.2085	recA	recombinase A [Streptococcus mutans UA159]	191	141	88	74	2.17045	1.90541	DNA metabolism; DNA replication, recombination, and repair
gi|24380355|ref|NP_722310.1|	SMU.2012	rpsH	30S ribosomal protein S8 [Streptococcus mutans UA159]	190	298	176	77	1.07955	3.87013	Protein synthesis; Ribosomal proteins: synthesis and modification
gi|24379400|ref|NP_721355.1|	SMU.957	rplJ	50S ribosomal protein L10 [Streptococcus mutans UA159]	183	261	90	93	2.03333	2.80645	Protein synthesis; Ribosomal proteins: synthesis and modification
gi|24380019|ref|NP_721974.1|	SMU.1641	-	hypothetical protein SMU.1641c [Streptococcus mutans UA159]	180	136	130	40	1.38462	3.4	Unknown
gi|24380220|ref|NP_722175.1|	SMU.1860	rpsF	30S ribosomal protein S6 [Streptococcus mutans UA159]	180	150	84	76	2.14286	1.97368	Protein synthesis; Ribosomal proteins: synthesis and modification
gi|24378721|ref|NP_720676.1|	SMU.210	-	hypothetical protein SMU.210c [Streptococcus mutans UA159]	173	455	1141	1029	0.151621	0.442177	Hypothetical
gi|24378895|ref|NP_720850.1|	SMU.402	pfl	pyruvate formate-lyase [Streptococcus mutans UA159]	171	1	208	114	0.822115		Energy metabolism; Anaerobic
gi|24380373|ref|NP_722328.1|	SMU.2031	tsf	elongation factor Ts [Streptococcus mutans UA159]	167	159	153	117	1.0915	1.35897	Protein synthesis; Translation factors
gi|24379704|ref|NP_721659.1|	SMU.1288	rplS	50S ribosomal protein L19 [Streptococcus mutans UA159]	158	54	71	36	2.22535	1.5	Protein synthesis; Ribosomal proteins: synthesis and modification
gi|24379360|ref|NP_721315.1|	SMU.913	-	glutamate dehydrogenase [Streptococcus mutans UA159]	156	165	145	103	1.07586	1.60194	Amino acid biosynthesis; Glutamate family
gi|24379088|ref|NP_721043.1|	SMU.611	-	ATP-dependent RNA helicase [Streptococcus mutans UA159]	154	127	195	95	0.789744	1.33684	Transcription; Degradation of RNA
gi|24378684|ref|NP_720639.1|	SMU.169	rplM	50S ribosomal protein L13 [Streptococcus mutans UA159]	152	95	100	134	1.52	0.708955	Protein synthesis; Ribosomal proteins: synthesis and modification
gi|24380034|ref|NP_721989.1|	SMU.1656	serC	phosphoserine aminotransferase [Streptococcus mutans UA159]	152	146	100	84	1.52	1.7381	Amino acid biosynthesis; Serine family
gi|24380183|ref|NP_722138.1|	SMU.1819	gatB	aspartyl/glutamyl-tRNA amidotransferase subunit B [Streptococcus mutans UA159]	151	88	161	204	0.937888	0.431373	Protein synthesis; tRNA and rRNA base modification
gi|24378914|ref|NP_720869.1|	SMU.421	infB	translation initiation factor IF-2 [Streptococcus mutans UA159]	148	190	226	101	0.654867	1.88119	Protein synthesis; Translation factors
gi|24380360|ref|NP_722315.1|	SMU.2018	rpsQ	30S ribosomal protein S17 [Streptococcus mutans UA159]	148	93	174	185	0.850575	0.502703	Protein synthesis; Ribosomal proteins: synthesis and modification
gi|24380364|ref|NP_722319.1|	SMU.2022	rplV	50S ribosomal protein L22 [Streptococcus mutans UA159]	148	68	68	46	2.17647	1.47826	Protein synthesis; Ribosomal proteins: synthesis and modification
gi|24380306|ref|NP_722261.1|	SMU.1961	-	putative PTS system, sugar-specific enzyme IIA component [Streptococcus mutans UA159]	145	165	74	44	1.95946	3.75	Signal transduction; PTS
gi|24380465|ref|NP_722420.1|	SMU.2135	rpsD	30S ribosomal protein S4 [Streptococcus mutans UA159]	143	521	406	136	0.352217	3.83088	Protein synthesis; Ribosomal proteins: synthesis and modification
gi|24380444|ref|NP_722399.1|	SMU.2112	gbpA	glucan-binding protein A, GbpA [Streptococcus mutans UA159]	142	179	167	162	0.850299	1.10494	Cellular processes; Pathogenesis
gi|161486821|ref|NP_722058.2|	SMU.1731	murC	UDP-N-acetylmuramate--L-alanine ligase [Streptococcus mutans UA159]	136	96	56	45	2.42857	2.13333	Cell envelope; Biosynthesis and degradation of murein sacculus and peptidoglycan
gi|24378756|ref|NP_720711.1|	SMU.247	-	putative ABC transporter, ATP-binding protein [Streptococcus mutans UA159]	136	122	144	192	0.944444	0.635417	Transport and binding proteins; ABC Superfamily: ATP-binding protein
gi|24380301|ref|NP_722256.1|	SMU.1955	groES	co-chaperonin GroES [Streptococcus mutans UA159]	135	190	484	234	0.278926	0.811966	Cellular processes; Chaperones
gi|24380353|ref|NP_722308.1|	SMU.2010	rplR	50S ribosomal protein L18 [Streptococcus mutans UA159]	133	73	69	24	1.92754	3.04167	Protein synthesis; Ribosomal proteins: synthesis and modification
gi|24379553|ref|NP_721508.1|	SMU.1121	-	putative ABC transporter [Streptococcus mutans UA159]	130	119	261	123	0.498084	0.96748	Transport and binding proteins; ABC Superfamily: substrate-binding protein
gi|24379968|ref|NP_721923.1|	SMU.1586	thrS	threonyl-tRNA synthetase [Streptococcus mutans UA159]	130	176	131	92	0.992366	1.91304	Protein synthesis; tRNA aminoacylation
gi|24380203|ref|NP_722158.1|	SMU.1841	scrA	putative PTS system, sucrose-specific IIABC component [Streptococcus mutans UA159]	129	135	131	61	0.984733	2.21311	Signal transduction; PTS
gi|24380365|ref|NP_722320.1|	SMU.2023	-	30S ribosomal protein S19 [Streptococcus mutans UA159]	128	137	50	36	2.56	3.80556	Protein synthesis; Ribosomal proteins: synthesis and modification
gi|24380118|ref|NP_722073.1|	SMU.1746	-	enoyl-CoA hydratase [Streptococcus mutans UA159]	127	249	4	8	31.75	31.125	Fatty acid and phospholipid metabolism; Degradation
gi|24379033|ref|NP_720988.1|	SMU.552	ftsZ	cell division protein FtsZ [Streptococcus mutans UA159]	124	74	158	90	0.78481	0.822222	Cellular processes; Cell division
gi|24380111|ref|NP_722066.1|	SMU.1739	fabF	3-oxoacyl-(acyl carrier protein) synthase II [Streptococcus mutans UA159]	124	118	98	57	1.26531	2.07018	Fatty acid and phospholipid metabolism; Biosynthesis
gi|24378663|ref|NP_720618.1|	SMU.148	adhE	bifunctional acetaldehyde-CoA/alcohol dehydrogenase [Streptococcus mutans UA159]	120	88	93	88	1.29032	1	Energy metabolism; Fermentation
gi|24379121|ref|NP_721076.1|	SMU.648	prsA	foldase protein PrsA [Streptococcus mutans UA159]	120	51	70	81	1.71429	0.62963	Cellular processes; Pathogenesis
gi|24380354|ref|NP_722309.1|	SMU.2011	rplF	50S ribosomal protein L6 [Streptococcus mutans UA159]	120	93	165	311	0.727273	0.299035	Protein synthesis; Ribosomal proteins: synthesis and modification
gi|24378790|ref|NP_720745.1|	SMU.286	-	putative ABC transporter, ATP-binding protein ComA [Streptococcus mutans UA159]	119	58	57	38	2.08772	1.52632	Transport and binding proteins; ABC Superfamily: ATP-binding protein Transport and binding proteins; ABC Superfamily: membrane spanning permease
gi|24379180|ref|NP_721135.1|	SMU.712	capP	phosphoenolpyruvate carboxylase [Streptococcus mutans UA159]	119	108	93	84	1.27957	1.28571	Central intermediary metabolism; Other metabolism
gi|24379790|ref|NP_721745.1|	SMU.1384	leuA	2-isopropylmalate synthase [Streptococcus mutans UA159]	119	119	109	86	1.09174	1.38372	Amino acid biosynthesis; Pyruvate family
gi|24380370|ref|NP_722325.1|	SMU.2028	sacB	levansucrase precursor; beta-D-fructosyltransferase [Streptococcus mutans UA159]	117	117	124	218	0.943548	0.536697	Energy metabolism; Sugars
gi|24378589|ref|NP_720544.1|	SMU.63	-	hypothetical protein SMU.63c [Streptococcus mutans UA159]	115	80	70	111	1.64286	0.720721	Unknown
gi|24379949|ref|NP_721904.1|	SMU.1564	glgP	putative glycogen phosphorylase [Streptococcus mutans UA159]	115	99	101	90	1.13861	1.1	Energy metabolism; Sugars
gi|24378607|ref|NP_720562.1|	SMU.83	dnaJ	heat shock protein DnaJ (HSP-40) [Streptococcus mutans UA159]	112	223	78	47	1.4359	4.74468	Protein fate; Protein folding and stabilization
gi|24378954|ref|NP_720909.1|	SMU.466	pepC	cysteine aminopeptidase C [Streptococcus mutans UA159]	109	117	109	51	1	2.29412	Protein synthesis; Protein modification
gi|24380377|ref|NP_722332.1|	SMU.2036	pepO	putative peptidase [Streptococcus mutans UA159]	109	86	193	292	0.564767	0.294521	Protein fate; Degradation of proteins, peptides, and glycopeptides
gi|24378775|ref|NP_720730.1|	SMU.268	purA	adenylosuccinate synthetase [Streptococcus mutans UA159]	108	69	67	81	1.61194	0.851852	Purines, pyrimidines, nucleosides, and nucleotides; Purine ribonucleotide biosynthesis
gi|24379754|ref|NP_721709.1|	SMU.1342	bacA1	putative bacitracin synthetase 1; BacA [Streptococcus mutans UA159]	108	48	35	38	3.08571	1.26316	Cellular processes; Toxin production and resistance
gi|24380114|ref|NP_722069.1|	SMU.1742	-	putative trans-2-enoyl-ACP reductase [Streptococcus mutans UA159]	106	209	146	78	0.726027	2.67949	Fatty acid and phospholipid metabolism; Other
gi|24379719|ref|NP_721674.1|	SMU.1303	-	putative dipeptidase [Streptococcus mutans UA159]	105		82	72	1.28049		Protein fate; Degradation of proteins, peptides, and glycopeptides
gi|24380381|ref|NP_722336.1|	SMU.2042	dexA	dextranase precursor [Streptococcus mutans UA159]	105	49	46	41	2.28261	1.19512	Energy metabolism; Sugars
gi|24380344|ref|NP_722299.1|	SMU.2002	rs11	30S ribosomal protein S11 [Streptococcus mutans UA159]	104	48	177	156	0.587571	0.307692	Protein synthesis; Ribosomal proteins: synthesis and modification
gi|24380345|ref|NP_722300.1|	SMU.2003	rpmJ	30S ribosomal protein S13 [Streptococcus mutans UA159]	104	152	74	45	1.40541	3.37778	Protein synthesis; Ribosomal proteins: synthesis and modification
gi|24379279|ref|NP_721234.1|	SMU.824	-	dTDP-4-keto-L-rhamnose reductase [Streptococcus mutans UA159]	102	100		62		1.6129	Cell envelope; Biosynthesis and degradation of surface polysaccharides and lipopolysaccharides
gi|24379514|ref|NP_721469.1|	SMU.1077	pgm	putative phosphoglucomutase [Streptococcus mutans UA159]	101	65	78	95	1.29487	0.684211	Energy metabolism; Sugars
gi|24379042|ref|NP_720997.1|	SMU.562	clpE	ATP-dependent protease ClpE [Streptococcus mutans UA159]	100	101	90	100	1.11111	1.01	Protein fate; Degradation of proteins, peptides, and glycopeptides
gi|24379918|ref|NP_721873.1|	SMU.1529	atpC	F0F1 ATP synthase subunit gamma [Streptococcus mutans UA159]	99	62	20	17	4.95	3.64706	Energy metabolism; ATP-proton motive force interconversion
gi|24380063|ref|NP_722018.1|	SMU.1687	ppaC	putative manganese-dependent inorganic pyrophosphatase [Streptococcus mutans UA159]	99	76	156	129	0.634615	0.589147	Central intermediary metabolism; Phosphorus compounds
gi|24379032|ref|NP_720987.1|	SMU.551	ftsA	cell division protein FtsA [Streptococcus mutans UA159]	96	71	88	67	1.09091	1.0597	Cellular processes; Cell division
gi|24378698|ref|NP_720653.1|	SMU.184	sloC	ABC transporter [Streptococcus mutans UA159]	95	111	52	21	1.82692	5.28571	Transport and binding proteins; ABC Superfamily: substrate-binding protein Transport and binding proteins; Cations and iron carrying compounds
gi|24378828|ref|NP_720783.1|	SMU.330	gltX	glutamyl-tRNA synthetase [Streptococcus mutans UA159]	95	73	126	119	0.753968	0.613445	Protein synthesis; tRNA aminoacylation
gi|24379784|ref|NP_721739.1|	SMU.1377	-	hypothetical protein SMU.1377c [Streptococcus mutans UA159]	95	248	33	50	2.87879	4.96	Unknown
gi|24380128|ref|NP_722083.1|	SMU.1760	-	hypothetical protein SMU.1760c [Streptococcus mutans UA159]	93	217	174	90	0.534483	2.41111	Unknown
gi|24379392|ref|NP_721347.1|	SMU.949	clpX	ATP-dependent protease ATP-binding subunit [Streptococcus mutans UA159]	92	69	29	27	3.17241	2.55556	Protein fate; Degradation of proteins, peptides, and glycopeptides
gi|24380358|ref|NP_722313.1|	SMU.2016	rplX	50S ribosomal protein L24 [Streptococcus mutans UA159]	91	188	179	289	0.50838	0.650519	Protein synthesis; Ribosomal proteins: synthesis and modification
gi|24378586|ref|NP_720541.1|	SMU.59	purB	adenylosuccinate lyase [Streptococcus mutans UA159]	90	131	128	120	0.703125	1.09167	Purines, pyrimidines, nucleosides, and nucleotides; Purine ribonucleotide biosynthesis
gi|24379628|ref|NP_721583.1|	SMU.1203	ilvE	branched-chain amino acid aminotransferase [Streptococcus mutans UA159]	90	70	119	75	0.756303	0.933333	Amino acid biosynthesis; Pyruvate family
gi|24378757|ref|NP_720712.1|	SMU.248	-	putative ABC transporter, membrane protein [Streptococcus mutans UA159]	89	53	70	43	1.27143	1.23256	Transport and binding proteins; ABC Superfamily: membrane spanning permease
gi|24379724|ref|NP_721679.1|	SMU.1308	aldR	putative translation initiation inhibitor; aldR regulator-like protein [Streptococcus mutans UA159]	89	86	80	102	1.1125	0.843137	Protein synthesis; Translation factors
gi|24380274|ref|NP_722229.1|	SMU.1924	gcrR	response regulator GcrR for glucan-binding protein C [Streptococcus mutans UA159]	89	55	60	43	1.48333	1.27907	Signal transduction; Two-component systems
gi|24380292|ref|NP_722247.1|	SMU.1943	leuS	leucyl-tRNA synthetase [Streptococcus mutans UA159]	87	47	57	76	1.52632	0.618421	Protein synthesis; tRNA aminoacylation
gi|24379752|ref|NP_721707.1|	SMU.1340	bacA2	putative surfactin synthetase [Streptococcus mutans UA159]	86	54	16	9	5.375	6	Cell envelope; Surface structures Cellular processes; Toxin production and resistance
gi|24379757|ref|NP_721712.1|	SMU.1345	-	putative peptide synthetase MycA [Streptococcus mutans UA159]	86	60	39	37	2.20513	1.62162	Unassigned
gi|24379038|ref|NP_720993.1|	SMU.557	divIVA	putative cell division protein DivIVA [Streptococcus mutans UA159]	85	92	158	69	0.537975	1.33333	Cellular processes; Cell division
gi|24380350|ref|NP_722305.1|	SMU.2007	rplO	50S ribosomal protein L15 [Streptococcus mutans UA159]	85	351	192	13	0.442708	27	Protein synthesis; Ribosomal proteins: synthesis and modification
gi|24379123|ref|NP_721078.1|	SMU.650	alaS	alanyl-tRNA synthetase [Streptococcus mutans UA159]	84	93	133	81	0.631579	1.14815	Protein synthesis; tRNA aminoacylation
gi|24379039|ref|NP_720994.1|	SMU.558	ileS	isoleucyl-tRNA synthetase [Streptococcus mutans UA159]	83	216	114	94	0.72807	2.29787	Protein synthesis; tRNA aminoacylation
gi|24379500|ref|NP_721455.1|	SMU.1063	opuAa	putative ABC transporter, ATP-binding protein, proline/glycine betaine transport system [Streptococcus mutans UA159]	83	56	33	42	2.51515	1.33333	Transport and binding proteins; ABC Superfamily: ATP-binding protein
gi|24380154|ref|NP_722109.1|	SMU.1788	-	putative bacterocin transport accessory protein, Bta [Streptococcus mutans UA159]	83	47	51	34	1.62745	1.38235	Transport and binding proteins; Other
gi|24379695|ref|NP_721650.1|	SMU.1276	-	septation ring formation regulator EzrA [Streptococcus mutans UA159]	82	85	87	74	0.942529	1.14865	Cellular processes; Cell division
gi|24380006|ref|NP_721961.1|	SMU.1626	rplA	50S ribosomal protein L1 [Streptococcus mutans UA159]	82	189	160	84	0.5125	2.25	Protein synthesis; Ribosomal proteins: synthesis and modification
gi|24380200|ref|NP_722155.1|	SMU.1838	secA	preprotein translocase subunit SecA [Streptococcus mutans UA159]	82	79	80	59	1.025	1.33898	Protein fate; Protein and peptide secretion and trafficking
gi|24379027|ref|NP_720982.1|	SMU.546	-	putative GTP-binding protein [Streptococcus mutans UA159]	81	65	107	93	0.757009	0.698925	Unassigned
gi|24378794|ref|NP_720749.1|	SMU.291	tkt	transketolase [Streptococcus mutans UA159]	79	43	92	80	0.858696	0.5375	Energy metabolism; Pentose phosphate pathway
gi|24380348|ref|NP_722303.1|	SMU.2005	adk	adenylate kinase [Streptococcus mutans UA159]	79	91	85	70	0.929412	1.3	Purines, pyrimidines, nucleosides, and nucleotides; Nucleotide and nucleoside interconversions
gi|24380149|ref|NP_722104.1|	SMU.1783	proS	prolyl-tRNA synthetase [Streptococcus mutans UA159]	77	53	96	103	0.802083	0.514563	Protein synthesis; tRNA aminoacylation
gi|24380233|ref|NP_722188.1|	SMU.1877	ptnA	putative PTS system, mannose-specific component IIAB [Streptococcus mutans UA159]	77	75	69	73	1.11594	1.0274	Signal transduction; PTS Transport and binding proteins; Carbohydrates, organic alcohols, and acids
gi|24380385|ref|NP_722340.1|	SMU.2047	ptsG	putative PTS system, glucose-specific IIABC component [Streptococcus mutans UA159]	76	94	45	63	1.68889	1.49206	Energy metabolism; Sugars
gi|24378865|ref|NP_720820.1|	SMU.368	-	hypothetical protein SMU.368c [Streptococcus mutans UA159]	75	64	90	52	0.833333	1.23077	Unassigned
gi|24379326|ref|NP_721281.1|	SMU.872	-	putative PTS system, fructose-specific enzyme IIABC component [Streptococcus mutans UA159]	75	104	52	21	1.44231	4.95238	Signal transduction; PTS
gi|24380007|ref|NP_721962.1|	SMU.1627	rplK	50S ribosomal protein L11 [Streptococcus mutans UA159]	75	50	72	74	1.04167	0.675676	Protein synthesis; Ribosomal proteins: synthesis and modification
gi|24380291|ref|NP_722246.1|	SMU.1942	-	putative amino acid binding protein [Streptococcus mutans UA159]	75	46	44	39	1.70455	1.17949	Transport and binding proteins; ABC Superfamily: substrate-binding protein
gi|24378545|ref|NP_720500.1|	SMU.15	ftsH	putative cell division protein FtsH [Streptococcus mutans UA159]	74	71	86	44	0.860465	1.61364	Cellular processes; Cell division
gi|24379952|ref|NP_721907.1|	SMU.1568	malX	putative maltose/maltodextrin ABC transporter, sugar-binding protein MalX [Streptococcus mutans UA159]	74	73	31	28	2.3871	2.60714	Transport and binding proteins; ABC Superfamily: substrate-binding protein
gi|24380100|ref|NP_722055.1|	SMU.1728	greA	transcription elongation factor GreA [Streptococcus mutans UA159]	74	54	65	75	1.13846	0.72	Transcription; Transcription factors
gi|24380485|ref|NP_722440.1|	SMU.2157	guaB	inositol-5-monophosphate dehydrogenase [Streptococcus mutans UA159]	74	65	80	48	0.925	1.35417	Purines, pyrimidines, nucleosides, and nucleotides; Purine ribonucleotide biosynthesis
gi|24379759|ref|NP_721714.1|	SMU.1347	-	permease [Streptococcus mutans UA159]	73	47	7	2	10.4286	23.5	Transport and binding proteins; ABC Superfamily: membrane spanning permease
gi|24379774|ref|NP_721729.1|	SMU.1365	-	permease [Streptococcus mutans UA159]	73	47	7	2	10.4286	23.5	Transport and binding proteins; ABC Superfamily: membrane spanning permease
gi|24379141|ref|NP_721096.1|	SMU.668	-	ribonucleotide-diphosphate reductase subunit alpha [Streptococcus mutans UA159]	70	39	48	33	1.45833	1.18182	Purines, pyrimidines, nucleosides, and nucleotides; 2'-Deoyribonucleotide metabolism
gi|24379407|ref|NP_721362.1|	SMU.965	-	homoserine dehydrogenase [Streptococcus mutans UA159]	70	50		24		2.08333	Amino acid biosynthesis; Serine family
gi|24380359|ref|NP_722314.1|	SMU.2017	rplN	50S ribosomal protein L14 [Streptococcus mutans UA159]	70	25	60	67	1.16667	0.373134	Protein synthesis; Ribosomal proteins: synthesis and modification
gi|24379519|ref|NP_721474.1|	SMU.1082	glyA	serine hydroxymethyltransferase [Streptococcus mutans UA159]	69	61	10	57	6.9	1.07018	Amino acid biosynthesis; Serine family
gi|161486824|ref|NP_720573.2|	SMU.96	rpoE	DNA-directed RNA polymerase subunit delta [Streptococcus mutans UA159]	68	63	122	103	0.557377	0.61165	Transcription; DNA-dependent RNA polymerase
gi|24379714|ref|NP_721669.1|	SMU.1298	rpmE2	50S ribosomal protein L31 type B [Streptococcus mutans UA159]	68	37	284	33	0.239437	1.12121	Protein synthesis; Ribosomal proteins: synthesis and modification
gi|24379900|ref|NP_721855.1|	SMU.1510	pheT	phenylalanyl-tRNA synthetase subunit beta [Streptococcus mutans UA159]	68	50	63	88	1.07937	0.568182	Protein synthesis; tRNA aminoacylation
gi|24378980|ref|NP_720935.1|	SMU.496	cysK	putative cysteine synthetase A; O-acetylserine lyase [Streptococcus mutans UA159]	67	31	66	59	1.01515	0.525424	Amino acid biosynthesis; Serine family
gi|24379369|ref|NP_721324.1|	SMU.924	tpx	thiol peroxidase [Streptococcus mutans UA159]	66	72	63	26	1.04762	2.76923	Cellular processes; Adaptations to atypical conditions
gi|24379563|ref|NP_721518.1|	SMU.1132	pepN	aminopeptidase N, PepN [Streptococcus mutans UA159]	66	41	53	42	1.24528	0.97619	Protein fate; Degradation of proteins, peptides, and glycopeptides
gi|24380255|ref|NP_722210.1|	SMU.1904	-	hypothetical protein SMU.1904c [Streptococcus mutans UA159]	66	95	57	48	1.15789	1.97917	Hypothetical
gi|24378602|ref|NP_720557.1|	SMU.78	fruA	fructan hydrolase; exo-beta-D-fructosidase; fructanase, FruA [Streptococcus mutans UA159]	65	29	32	15	2.03125	1.93333	Energy metabolism; Sugars
gi|24379315|ref|NP_721270.1|	SMU.860	carB	carbamoyl phosphate synthase large subunit [Streptococcus mutans UA159]	65	54	42	53	1.54762	1.01887	Purines, pyrimidines, nucleosides, and nucleotides; Pyrimidine ribonucleotide biosynthesis
gi|24379481|ref|NP_721436.1|	SMU.1043	eutD	phosphotransacetylase [Streptococcus mutans UA159]	65	41	69	23	0.942029	1.78261	Energy metabolism; Fermentation
gi|24378745|ref|NP_720700.1|	SMU.235	-	hypothetical protein SMU.235 [Streptococcus mutans UA159]	64	50	82	37	0.780488	1.35135	Unknown
gi|24380480|ref|NP_722435.1|	SMU.2152	-	hypothetical protein SMU.2152c [Streptococcus mutans UA159]	64	36	20	40	3.2	0.9	Unknown
gi|24378670|ref|NP_720625.1|	SMU.155	pnpA	polynucleotide phosphorylase/polyadenylase [Streptococcus mutans UA159]	63	115	78	78	0.807692	1.47436	Transcription; Degradation of RNA
gi|24379232|ref|NP_721187.1|	SMU.773	lysS	lysyl-tRNA synthetase [Streptococcus mutans UA159]	63	44	59	18	1.0678	2.44444	Protein synthesis; tRNA aminoacylation
gi|24379429|ref|NP_721384.1|	SMU.989	asd	aspartate-semialdehyde dehydrogenase [Streptococcus mutans UA159]	62	38	55	43	1.12727	0.883721	Amino acid biosynthesis; Aspartate family
gi|24380351|ref|NP_722306.1|	SMU.2008	rpmD	50S ribosomal protein L30 [Streptococcus mutans UA159]	62	46	41	50	1.5122	0.92	Protein synthesis; Ribosomal proteins: synthesis and modification
gi|24378534|ref|NP_720489.1|	SMU.02	dnaN	DNA polymerase III subunit beta [Streptococcus mutans UA159]	61	48	58	63	1.05172	0.761905	DNA metabolism; DNA replication, recombination, and repair
gi|24379973|ref|NP_721928.1|	SMU.1591	ccpA	catabolite control protein A, CcpA [Streptococcus mutans UA159]	61	75	69	41	0.884058	1.82927	Regulatory functions; DNA interactions
gi|24380031|ref|NP_721986.1|	SMU.1653	serA	putative D-3-phosphoglycerate dehydrogenase [Streptococcus mutans UA159]	61	53	76	88	0.802632	0.602273	Amino acid biosynthesis; Serine family
gi|24380225|ref|NP_722180.1|	SMU.1869	trxA	putative thioredoxin [Streptococcus mutans UA159]	61	145	49	43	1.2449	3.37209	Energy metabolism; Electron transport
gi|24378911|ref|NP_720866.1|	SMU.418	nusA	transcription elongation factor NusA [Streptococcus mutans UA159]	60	32	61	26	0.983607	1.23077	Transcription; Transcription factors
gi|24379546|ref|NP_721501.1|	SMU.1114	gyrA	DNA gyrase subunit A [Streptococcus mutans UA159]	60	44	35	30	1.71429	1.46667	DNA metabolism; DNA replication, recombination, and repair
gi|24380198|ref|NP_722153.1|	SMU.1836	aroG	phospho-2-dehydro-3-deoxyheptonate aldolase [Streptococcus mutans UA159]	60	50	69	58	0.869565	0.862069	Amino acid biosynthesis; Aromatic amino acid family
gi|24378862|ref|NP_720817.1|	SMU.365	gltA	glutamate synthase (large subunit) [Streptococcus mutans UA159]	59	32	52	38	1.13462	0.842105	Amino acid biosynthesis; Glutamate family
gi|24379319|ref|NP_721274.1|	SMU.865	rpsP	30S ribosomal protein S16 [Streptococcus mutans UA159]	59	20	30	53	1.96667	0.377358	Protein synthesis; Ribosomal proteins: synthesis and modification
gi|24380357|ref|NP_722312.1|	SMU.2015	rplE	50S ribosomal protein L5 [Streptococcus mutans UA159]	59	73	109	78	0.541284	0.935897	Protein synthesis; Ribosomal proteins: synthesis and modification
gi|24379497|ref|NP_721452.1|	SMU.1060	ffh	signal recognition particle protein subunit, Ffh [Streptococcus mutans UA159]	58	32	72	60	0.805556	0.533333	Cellular processes; Adaptations to atypical conditions
gi|24380435|ref|NP_722390.1|	SMU.2102	hisS	histidyl-tRNA synthetase [Streptococcus mutans UA159]	58	101	18	17	3.22222	5.94118	Protein synthesis; tRNA aminoacylation
gi|24378741|ref|NP_720696.1|	SMU.231	ilvB	acetolactate synthase catalytic subunit [Streptococcus mutans UA159]	57	46	50	58	1.14	0.793103	Amino acid biosynthesis; Pyruvate family Biosynthesis of cofactors, prosthetic groups, and carriers; Pantothenate and coenzyme A
gi|24379109|ref|NP_721064.1|	SMU.636	-	putative N-acetylglucosamine-6-phosphate isomerase [Streptococcus mutans UA159]	57	52	66	62	0.863636	0.83871	Central intermediary metabolism; Amino sugars
gi|24379850|ref|NP_721805.1|	SMU.1452	alsS	acetolactate synthase [Streptococcus mutans UA159]	56	49	17	5	3.29412	9.8	Energy metabolism; Sugars
gi|24379919|ref|NP_721874.1|	SMU.1530	atpD	F0F1 ATP synthase subunit alpha [Streptococcus mutans UA159]	56	35	64	19	0.875	1.84211	Energy metabolism; ATP-proton motive force interconversion
gi|24380184|ref|NP_722139.1|	SMU.1820	gatA	aspartyl/glutamyl-tRNA amidotransferase subunit A [Streptococcus mutans UA159]	56	43	183	96	0.306011	0.447917	Protein synthesis; tRNA and rRNA base modification
gi|24379722|ref|NP_721677.1|	SMU.1306	-	hypothetical protein SMU.1306c [Streptococcus mutans UA159]	55	43	39	31	1.41026	1.3871	Unknown
gi|24380343|ref|NP_722298.1|	SMU.2001	rpoA	DNA-directed RNA polymerase subunit alpha [Streptococcus mutans UA159]	55	97	162	44	0.339506	2.20455	Transcription; DNA-dependent RNA polymerase
gi|24378831|ref|NP_720786.1|	SMU.333	-	hypothetical protein SMU.333 [Streptococcus mutans UA159]	54	39	47	19	1.14894	2.05263	Unknown
gi|24379984|ref|NP_721939.1|	SMU.1603	lguL	putative lactoylglutathione lyase [Streptococcus mutans UA159]	54	74	28	34	1.92857	2.17647	Energy metabolism; Other
gi|24380228|ref|NP_722183.1|	SMU.1872	-	hypothetical protein SMU.1872c [Streptococcus mutans UA159]	54	45	29	28	1.86207	1.60714	Unknown
gi|24378892|ref|NP_720847.1|	SMU.399	-	hypothetical protein SMU.399 [Streptococcus mutans UA159]	53	49	40	22	1.325	2.22727	Unassigned
gi|24379503|ref|NP_721458.1|	SMU.1066	guaA	bifunctional GMP synthase/glutamine amidotransferase protein [Streptococcus mutans UA159]	53	99	45	52	1.17778	1.90385	Purines, pyrimidines, nucleosides, and nucleotides; Purine ribonucleotide biosynthesis
gi|24379908|ref|NP_721863.1|	SMU.1519	glnQ	putative amino acid ABC transporter, ATP-binding protein [Streptococcus mutans UA159]	53	47	25	36	2.12	1.30556	Transport and binding proteins; ABC Superfamily: ATP-binding protein
gi|24380208|ref|NP_722163.1|	SMU.1847	efp	elongation factor P [Streptococcus mutans UA159]	53	99	33	48	1.60606	2.0625	Protein synthesis; Translation factors
gi|24380304|ref|NP_722259.1|	SMU.1958	-	putative PTS system, mannose-specific IIC component [Streptococcus mutans UA159]	53	27	22	15	2.40909	1.8	Signal transduction; PTS
gi|24380362|ref|NP_722317.1|	SMU.2020	rplP	50S ribosomal protein L16 [Streptococcus mutans UA159]	53	55	35	22	1.51429	2.5	Protein synthesis; Ribosomal proteins: synthesis and modification
gi|24379615|ref|NP_721570.1|	SMU.1187	glmS	D-fructose-6-phosphate amidotransferase [Streptococcus mutans UA159]	52	30	13	6	4	5	Cell envelope; Biosynthesis and degradation of murein sacculus and peptidoglycan
gi|24378685|ref|NP_720640.1|	SMU.170	rpsI	30S ribosomal protein S9 [Streptococcus mutans UA159]	50	45	103	33	0.485437	1.36364	Protein synthesis; Ribosomal proteins: synthesis and modification
gi|24378800|ref|NP_720755.1|	SMU.297	polI	DNA polymerase I [Streptococcus mutans UA159]	50	65	39	23	1.28205	2.82609	DNA metabolism; DNA replication, recombination, and repair
gi|24379527|ref|NP_721482.1|	SMU.1090	-	hypothetical protein SMU.1090 [Streptococcus mutans UA159]	50	27	34	20	1.47059	1.35	Unknown
gi|24378671|ref|NP_720626.1|	SMU.156	-	hypothetical protein SMU.156 [Streptococcus mutans UA159]	49	30	25	24	1.96	1.25	Unknown
gi|24378952|ref|NP_720907.1|	SMU.464	-	nicotinate phosphoribosyltransferase [Streptococcus mutans UA159]	48	52	45	20	1.06667	2.6	Energy metabolism; ATP-proton motive force interconversion
gi|24379323|ref|NP_721278.1|	SMU.869	trxB2	putative thioredoxin reductase [Streptococcus mutans UA159]	48	39	58	61	0.827586	0.639344	Cellular processes; Adaptations to atypical conditions
gi|24380027|ref|NP_721982.1|	SMU.1649	exoA	putative exodeoxyribonuclease III [Streptococcus mutans UA159]	48	18	20	20	2.4	0.9	DNA metabolism; DNA replication, recombination, and repair
gi|24380064|ref|NP_722019.1|	SMU.1688	dltD	putative extramembranal protein, DltD protein [Streptococcus mutans UA159]	48	38	11	13	4.36364	2.92308	Cell envelope; Biosynthesis and degradation of murein sacculus and peptidoglycan
gi|24380486|ref|NP_722441.1|	SMU.2158	-	tryptophanyl-tRNA synthetase II [Streptococcus mutans UA159]	48	61	35	34	1.37143	1.79412	Protein synthesis; tRNA aminoacylation
gi|24378680|ref|NP_720635.1|	SMU.165	-	hypothetical protein SMU.165 [Streptococcus mutans UA159]	47	44	15	13	3.13333	3.38462	Unassigned
gi|24378707|ref|NP_720662.1|	SMU.195	-	hypothetical protein SMU.195c [Streptococcus mutans UA159]	47	64	288	158	0.163194	0.405063	Hypothetical
gi|24378939|ref|NP_720894.1|	SMU.450	proA	gamma-glutamyl phosphate reductase [Streptococcus mutans UA159]	47	37	24	16	1.95833	2.3125	Amino acid biosynthesis; Glutamate family
gi|24378655|ref|NP_720610.1|	SMU.137	mleS	malate dehydrogenase [Streptococcus mutans UA159]	46	54	21	35	2.19048	1.54286	Energy metabolism; Fermentation
gi|24378740|ref|NP_720695.1|	SMU.229	-	hypothetical protein SMU.229 [Streptococcus mutans UA159]	46	60	63	56	0.730159	1.07143	Unknown
gi|24379223|ref|NP_721178.1|	SMU.764	ahpC	alkyl hydroperoxide reductase [Streptococcus mutans UA159]	46	55	116	136	0.396552	0.404412	Cellular processes; Detoxification
gi|24379237|ref|NP_721192.1|	SMU.778	aroE	shikimate 5-dehydrogenase [Streptococcus mutans UA159]	46	50	18	9	2.55556	5.55556	Amino acid biosynthesis; Aromatic amino acid family
gi|24379858|ref|NP_721813.1|	SMU.1461	rmlA	putative glucose-1-phosphate thymidyltransferase [Streptococcus mutans UA159]	46	21	42	24	1.09524	0.875	Cell envelope; Biosynthesis and degradation of surface polysaccharides and lipopolysaccharides
gi|24380346|ref|NP_722301.1|			50S ribosomal protein L36 [Streptococcus mutans UA159]	46	70	8	7	5.75	10
gi|24378716|ref|NP_720671.1|	SMU.205	-	hypothetical protein SMU.205c [Streptococcus mutans UA159]	45	49	259	110	0.173745	0.445455	Unknown
gi|24379044|ref|NP_720999.1|	SMU.564	-	hypothetical protein SMU.564 [Streptococcus mutans UA159]	45	24	14	16	3.21429	1.5	Unknown
gi|24379753|ref|NP_721708.1|	SMU.1341	-	putative gramicidin S synthetase [Streptococcus mutans UA159]	45	17	12	10	3.75	1.7	Cellular processes; Toxin production and resistance
gi|24379843|ref|NP_721798.1|	SMU.1444	-	hypothetical protein SMU.1444c [Streptococcus mutans UA159]	45	58	52	67	0.865385	0.865672	Unassigned
gi|24380018|ref|NP_721973.1|	SMU.1639	metG	methionyl-tRNA synthetase [Streptococcus mutans UA159]	45	26	34	22	1.32353	1.18182	Protein synthesis; tRNA aminoacylation
gi|24380240|ref|NP_722195.1|	SMU.1886	sys	seryl-tRNA synthetase [Streptococcus mutans UA159]	45	52	59	40	0.762712	1.3	Protein synthesis; tRNA aminoacylation
gi|161486820|ref|NP_722065.2|	SMU.1738	bccP	acetyl-CoA carboxylase biotin carboxyl carrier protein subunit [Streptococcus mutans UA159]	44	25	35	19	1.25714	1.31579	Fatty acid and phospholipid metabolism; Other
gi|24378720|ref|NP_720675.1|	SMU.209	-	hypothetical protein SMU.209c [Streptococcus mutans UA159]	44	70	350	243	0.125714	0.288066	Hypothetical
gi|24379029|ref|NP_720984.1|	SMU.548	murD	UDP-N-acetylmuramoyl-L-alanyl-D-glutamate synthetase [Streptococcus mutans UA159]	44	44	29	39	1.51724	1.12821	Cell envelope; Biosynthesis and degradation of murein sacculus and peptidoglycan
gi|24379161|ref|NP_721116.1|	SMU.689	-	hypothetical protein SMU.689 [Streptococcus mutans UA159]	44	33	3	23	14.6667	1.43478	Protein fate; Degradation of proteins, peptides, and glycopeptides
gi|24380414|ref|NP_722369.1|	SMU.2079	-	hypothetical protein SMU.2079c [Streptococcus mutans UA159]	44	38	42	68	1.04762	0.558824	Unknown
gi|24378648|ref|NP_720603.1|	SMU.130	adhD	putative dihydrolipoamide dehydrogenase [Streptococcus mutans UA159]	43	36	31	21	1.3871	1.71429	Energy metabolism; Glycolysis/gluconeogenesis Energy metabolism; TCA cycle
gi|24378669|ref|NP_720624.1|	SMU.154	rpsO	30S ribosomal protein S15 [Streptococcus mutans UA159]	43	121	40	36	1.075	3.36111	Protein synthesis; Ribosomal proteins: synthesis and modification
gi|24378763|ref|NP_720718.1|	SMU.255	oppA	putative oligopeptide ABC transporter, substrate-binding protein OppA [Streptococcus mutans UA159]	43	71	91	96	0.472527	0.739583	Transport and binding proteins; ABC Superfamily: substrate-binding protein
gi|24378821|ref|NP_720776.1|	SMU.322	-	glucose-1-phosphate uridylyltransferase [Streptococcus mutans UA159]	43	18	50	29	0.86	0.62069	Purines, pyrimidines, nucleosides, and nucleotides; Sugar-nucleotide biosynthesis and conversions
gi|24378968|ref|NP_720923.1|	SMU.483	-	putative phosphoprotein phosphatase (pppL protein) [Streptococcus mutans UA159]	43	10	25	5	1.72	2	Protein fate; Protein modification and repair Regulatory functions; Protein interactions
gi|24379035|ref|NP_720990.1|	SMU.554	ylmF	hypothetical protein SMU.554 [Streptococcus mutans UA159]	43	81	61	22	0.704918	3.68182	Unknown
gi|24379358|ref|NP_721313.1|	SMU.910	gtfD	glucosyltransferase-S [Streptococcus mutans UA159]	43	60		56		1.07143	Cellular processes; Cell adhesion Cell envelope; Surface structures Energy metabolism; Sugars (extracellular)
gi|24379846|ref|NP_721801.1|	SMU.1447	-	hypothetical protein SMU.1447c [Streptococcus mutans UA159]	43	18	21	13	2.04762	1.38462	Transport and binding proteins; ABC Superfamily: substrate-binding protein
gi|24380059|ref|NP_722014.1|	SMU.1681	-	hypothetical protein SMU.1681c [Streptococcus mutans UA159]	43	30	8	5	5.375	6	Unknown
gi|24380112|ref|NP_722067.1|	SMU.1740	fabG	3-ketoacyl-(acyl-carrier-protein) reductase [Streptococcus mutans UA159]	43	22	64	57	0.671875	0.385965	Fatty acid and phospholipid metabolism; Biosynthesis
gi|24380224|ref|NP_722179.1|	SMU.1867	-	putative alcohol dehydrogenase [Streptococcus mutans UA159]	43	46	32	33	1.34375	1.39394	Energy metabolism; Fermentation
gi|24378565|ref|NP_720520.1|	SMU.37	purH	bifunctional phosphoribosylaminoimidazolecarboxamide formyltransferase/IMP cyclohydrolase [Streptococcus mutans UA159]	42	45	26	21	1.61538	2.14286	Purines, pyrimidines, nucleosides, and nucleotides; Purine ribonucleotide biosynthesis
gi|24378605|ref|NP_720560.1|	SMU.81	grpE	heat shock protein GrpE (HSP-70 cofactor) [Streptococcus mutans UA159]	42	22	49	33	0.857143	0.666667	Protein fate; Protein folding and stabilization
gi|24379907|ref|NP_721862.1|	SMU.1517	covR	putative response regulator CovR; VicR-like protein [Streptococcus mutans UA159]	42	60	29	24	1.44828	2.5	Signal transduction; Two-component systems
gi|24380004|ref|NP_721959.1|	SMU.1624	frr	ribosome recycling factor [Streptococcus mutans UA159]	42	41	92	51	0.456522	0.803922	Protein synthesis; Translation factors
gi|24380137|ref|NP_722092.1|	SMU.1770	valS	valyl-tRNA synthetase [Streptococcus mutans UA159]	42	63	52	25	0.807692	2.52	Protein synthesis; tRNA aminoacylation
gi|24378891|ref|NP_720846.1|	SMU.396	glpF	putative glycerol uptake facilitator protein [Streptococcus mutans UA159]	41	54	24	98	1.70833	0.55102	Transport and binding proteins; Carbohydrates, organic alcohols, and acids
gi|24378955|ref|NP_720910.1|	SMU.467	pbp1a	penicillin-binding protein 1a; membrane carboxypeptidase [Streptococcus mutans UA159]	41	21	18	11	2.27778	1.90909	Cell envelope; Biosynthesis and degradation of murein sacculus and peptidoglycan
gi|24379253|ref|NP_721208.1|	SMU.796	-	hypothetical protein SMU.796 [Streptococcus mutans UA159]	41	28	29	15	1.41379	1.86667	Unknown
gi|24379273|ref|NP_721228.1|	SMU.818	rpsU	30S ribosomal protein S21 [Streptococcus mutans UA159]	41	81	21	11	1.95238	7.36364	Protein synthesis; Ribosomal proteins: synthesis and modification
gi|24379751|ref|NP_721706.1|	SMU.1339	bacD	putative bacitracin synthetase [Streptococcus mutans UA159]	41	21	16	12	2.5625	1.75	Cellular processes; Toxin production and resistance
gi|24379760|ref|NP_721715.1|	SMU.1348	-	putative ABC transporter, ATP-binding protein [Streptococcus mutans UA159]	41	24	17	18	2.41176	1.33333	Transport and binding proteins; ABC Superfamily: ATP-binding protein
gi|24379775|ref|NP_721730.1|	SMU.1366	-	putative ABC transporter; ATP-binding protein [Streptococcus mutans UA159]	41	24	17	18	2.41176	1.33333	Transport and binding proteins; ABC Superfamily: ATP-binding protein
gi|24380050|ref|NP_722005.1|	SMU.1672	clpP	ATP-dependent Clp protease proteolytic subunit [Streptococcus mutans UA159]	41	31	44	20	0.931818	1.55	Protein fate; Degradation of proteins, peptides, and glycopeptides
gi|24378935|ref|NP_720890.1|	SMU.446	glyS	glycyl-tRNA synthetase subunit beta [Streptococcus mutans UA159]	40	41	32	25	1.25	1.64	Protein synthesis; tRNA aminoacylation
gi|24379555|ref|NP_721510.1|	SMU.1123	deoC	putative deoxyribose-phosphate aldolase [Streptococcus mutans UA159]	40	20	23	13	1.73913	1.53846	Energy metabolism; Pentose phosphate pathway
gi|24379842|ref|NP_721797.1|	SMU.1443	-	putative tributyrin esterase [Streptococcus mutans UA159]	40	43	21	24	1.90476	1.79167	Fatty acid and phospholipid metabolism; Degradation
gi|24380108|ref|NP_722063.1|	SMU.1736	accC	acetyl-CoA carboxylase biotin carboxylase subunit [Streptococcus mutans UA159]	40	29	35	16	1.14286	1.8125	Fatty acid and phospholipid metabolism; Biosynthesis
gi|24380153|ref|NP_722108.1|	SMU.1787	yajC	preprotein translocase subunit YajC [Streptococcus mutans UA159]	40	23	10	56	4	0.410714	Protein fate; Protein and peptide secretion and trafficking
gi|24380431|ref|NP_722386.1|	SMU.2098	argS	arginyl-tRNA synthetase [Streptococcus mutans UA159]	40	39	57	26	0.701754	1.5	Protein synthesis; tRNA aminoacylation
gi|24379277|ref|NP_721232.1|	SMU.822	rpoD	RNA polymerase sigma factor RpoD [Streptococcus mutans UA159]	39	27	68	59	0.573529	0.457627	Transcription; Transcription factors
gi|24379924|ref|NP_721879.1|	SMU.1535	phsG	glycogen phosphorylase [Streptococcus mutans UA159]	39	40	20	20	1.95	2	Energy metabolism; Sugars
gi|24380115|ref|NP_722070.1|	SMU.1743	acpP	acyl carrier protein [Streptococcus mutans UA159]	39	25	47	62	0.829787	0.403226	Fatty acid and phospholipid metabolism; Other
gi|24379048|ref|NP_721003.1|	SMU.568	-	putative amino acid ABC transporter, ATP-binding protein [Streptococcus mutans UA159]	38	47	18	4	2.11111	11.75	Transport and binding proteins; ABC Superfamily: ATP-binding protein
gi|24379263|ref|NP_721218.1|	SMU.806	-	putative glutamine ABC transporter, permease protein [Streptococcus mutans UA159]	37	33	17	24	2.17647	1.375	Transport and binding proteins; ABC Superfamily: membrane spanning permease
gi|24379749|ref|NP_721704.1|	SMU.1337	-	alpha/beta superfamily hydrolase [Streptococcus mutans UA159]	37	23	15	11	2.46667	2.09091	Unassigned
gi|24379794|ref|NP_721749.1|	SMU.1389	pckA	hypothetical protein SMU.1389 [Streptococcus mutans UA159]	37	37	25	31	1.48	1.19355	Energy metabolism; Glycolysis/gluconeogenesis
gi|24379869|ref|NP_721824.1|	SMU.1474	-	ribonuclease Z [Streptococcus mutans UA159]	37	61	26	12	1.42308	5.08333	Transcription; RNA processing
gi|24380042|ref|NP_721997.1|	SMU.1664	-	putative acetoin utilization protein, acetoin dehydrogenase [Streptococcus mutans UA159]	37	30	55	47	0.672727	0.638298	Energy metabolism; Other
gi|24380191|ref|NP_722146.1|	SMU.1828	-	hypothetical protein SMU.1828 [Streptococcus mutans UA159]	37	40	142	63	0.260563	0.634921	Unknown
gi|24380280|ref|NP_722235.1|	SMU.1930	lemA	putative cytoplasmic membrane protein; LemA-like protein [Streptococcus mutans UA159]	37	19	50	83	0.74	0.228916	Unassigned
gi|24380322|ref|NP_722277.1|	SMU.1978	ackA	putative acetate kinase [Streptococcus mutans UA159]	37	54	26	8	1.42308	6.75	Energy metabolism; Anaerobic
gi|24378554|ref|NP_720509.1|	SMU.26	plsX	putative glycerol-3-phosphate acyltransferase PlsX [Streptococcus mutans UA159]	36	50	28	4	1.28571	12.5	Fatty acid and phospholipid metabolism; Biosynthesis
gi|24378595|ref|NP_720550.1|	SMU.70	thrC	threonine synthase [Streptococcus mutans UA159]	36	19	35	25	1.02857	0.76	Amino acid biosynthesis; Aspartate family
gi|24378960|ref|NP_720915.1|	SMU.473	-	hypothetical protein SMU.473 [Streptococcus mutans UA159]	36	25	22	18	1.63636	1.38889	Unknown
gi|24379024|ref|NP_720979.1|	SMU.542	glk	putative glucose kinase [Streptococcus mutans UA159]	36	31	34	44	1.05882	0.704545	Energy metabolism; Glycolysis/gluconeogenesis
gi|24379809|ref|NP_721764.1|	SMU.1405	-	hypothetical protein SMU.1405c [Streptococcus mutans UA159]	36	61	26	25	1.38462	2.44	Unknown
gi|24380051|ref|NP_722006.1|	SMU.1673	upp	uracil phosphoribosyltransferase [Streptococcus mutans UA159]	36	55	21	21	1.71429	2.61905	Purines, pyrimidines, nucleosides, and nucleotides; Salvage of nucleosides and nucleotides
gi|24380361|ref|NP_722316.1|	SMU.2019	rpmC	50S ribosomal protein L29 [Streptococcus mutans UA159]	36	56	47	19	0.765957	2.94737	Protein synthesis; Ribosomal proteins: synthesis and modification
gi|24378710|ref|NP_720665.1|	SMU.198	-	putative conjugative transposon protein [Streptococcus mutans UA159]	35	72	253	169	0.13834	0.426036	Mobile and extrachromosomal element functions; Transposon functions
gi|24379168|ref|NP_721123.1|	SMU.697	infC	translation initiation factor IF-3 [Streptococcus mutans UA159]	35	25	33	35	1.06061	0.714286	Protein synthesis; Translation factors
gi|24379241|ref|NP_721196.1|	SMU.782	-	hypothetical protein SMU.782 [Streptococcus mutans UA159]	35	29	24	22	1.45833	1.31818	Unknown
gi|24379536|ref|NP_721491.1|	SMU.1102	arb	6-phospho-beta-glucosidase [Streptococcus mutans UA159]	35	21	20	29	1.75	0.724138	Energy metabolism; Biosynthesis and degradation of polysaccharides Glycolysis/gluconeogenesis
gi|24380044|ref|NP_721999.1|	SMU.1666	livG	putative branched chain amino acid ABC transporter, ATP-binding protein [Streptococcus mutans UA159]	35	36	14	12	2.5	3	Transport and binding proteins; ABC Superfamily: ATP-binding protein
gi|24380335|ref|NP_722290.1|	SMU.1992	tyrS	tyrosyl-tRNA synthetase [Streptococcus mutans UA159]	35	88	34	24	1.02941	3.66667	Protein synthesis; tRNA aminoacylation
gi|24380469|ref|NP_722424.1|	SMU.2139	rplI	50S ribosomal protein L9 [Streptococcus mutans UA159]	35	28	21	10	1.66667	2.8	Protein synthesis; Ribosomal proteins: synthesis and modification
gi|24378557|ref|NP_720512.1|	SMU.29	-	phosphoribosylaminoimidazole-succinocarboxamide synthase [Streptococcus mutans UA159]	34	27	33	12	1.0303	2.25	Purines, pyrimidines, nucleosides, and nucleotides; Purine ribonucleotide biosynthesis
gi|24378951|ref|NP_720906.1|	SMU.463	trxB	putative thioredoxin reductase (NADPH) [Streptococcus mutans UA159]	34	31	22	24	1.54545	1.29167	Energy metabolism; Electron transport
gi|24379001|ref|NP_720956.1|	SMU.518	-	hypothetical protein SMU.518 [Streptococcus mutans UA159]	34	21	15	7	2.26667	3	Unknown
gi|24379736|ref|NP_721691.1|	SMU.1322	budC	acetoin reductase [Streptococcus mutans UA159]	34	40	202	38	0.168317	1.05263	Central intermediary metabolism; Other
gi|24379801|ref|NP_721756.1|	SMU.1396	gbpC	glucan-binding protein C, GbpC [Streptococcus mutans UA159]	34	32	39	41	0.871795	0.780488	Cellular processes; Pathogenesis
gi|24380185|ref|NP_722140.1|	SMU.1821	gatC	aspartyl/glutamyl-tRNA amidotransferase subunit C [Streptococcus mutans UA159]	34	14	21	10	1.61905	1.4	Protein synthesis; tRNA and rRNA base modification
gi|24378578|ref|NP_720533.1|	SMU.50	purE	phosphoribosylaminoimidazole carboxylase catalytic subunit [Streptococcus mutans UA159]	33	19	39	44	0.846154	0.431818	Purines, pyrimidines, nucleosides, and nucleotides; Purine ribonucleotide biosynthesis
gi|24378696|ref|NP_720651.1|	SMU.182	sloA	iron/manganese ABC transporter ATP-binding protein [Streptococcus mutans UA159]	33	25	20	11	1.65	2.27273	Transport and binding proteins; ABC Superfamily: ATP-binding protein
gi|24379224|ref|NP_721179.1|	SMU.765	-	NADH oxidase/alkyl hydroperoxidase reductase peroxide-forming [Streptococcus mutans UA159]	33	91	35	31	0.942857	2.93548	Cellular processes; Detoxification
gi|24379855|ref|NP_721810.1|	SMU.1457	rmlB	putative dTDP-glucose-4,6-dehydratase [Streptococcus mutans UA159]	33	63	99	30	0.333333	2.1	Cell envelope; Surface polysaccharides, lipopolysaccharides and antigens
gi|24380218|ref|NP_722173.1|	SMU.1858	rpsR	30S ribosomal protein S18 [Streptococcus mutans UA159]	33	125	56	36	0.589286	3.47222	Protein synthesis; Ribosomal proteins: synthesis and modification
gi|24379657|ref|NP_721612.1|	SMU.1233	deoB	phosphopentomutase [Streptococcus mutans UA159]	32	52	67	35	0.477612	1.48571	Energy metabolism; Pentose phosphate pathway
gi|24379696|ref|NP_721651.1|	SMU.1277	gyrB	DNA gyrase subunit B [Streptococcus mutans UA159]	32	17	31	19	1.03226	0.894737	DNA metabolism; DNA replication, recombination, and repair
gi|24379725|ref|NP_721680.1|	SMU.1309	-	putative glycerol dehydrogenase [Streptococcus mutans UA159]	32	42	42	30	0.761905	1.4	Energy metabolism; Sugars
gi|24379950|ref|NP_721905.1|	SMU.1565	malQ	putative 4-alpha-glucanotransferase [Streptococcus mutans UA159]	32	49	32	27	1	1.81481	Energy metabolism; Sugars
gi|24379974|ref|NP_721929.1|	SMU.1592	pepQ	putative dipeptidase PepQ [Streptococcus mutans UA159]	32	22	15	18	2.13333	1.22222	Protein fate; Degradation of proteins, peptides, and glycopeptides
gi|24380067|ref|NP_722022.1|	SMU.1691	dltA	D-alanine--D-alanyl carrier protein ligase [Streptococcus mutans UA159]	32	34	26	19	1.23077	1.78947	Cell envelope; Biosynthesis and degradation of surface polysaccharides and lipopolysaccharides
gi|24380204|ref|NP_722159.1|	SMU.1843	scrB	sucrose-6-phosphate hydrolase [Streptococcus mutans UA159]	32	21	19	1	1.68421	21	Energy metabolism; Sugars
gi|24380235|ref|NP_722190.1|	SMU.1879	-	putative PTS system, mannose-specific component IID [Streptococcus mutans UA159]	32	34	20	18	1.6	1.88889	Signal transduction; PTS Transport and binding proteins; Carbohydrates, organic alcohols, and acids
gi|24380371|ref|NP_722326.1|	SMU.2029	clpC	class III stress response-related ATP-dependent Clp protease, ATP-binding subunit [Streptococcus mutans UA159]	32	24	54	50	0.592593	0.48	Protein fate; Degradation of proteins, peptides, and glycopeptides
gi|24380409|ref|NP_722364.1|	SMU.2074	nrdD	anaerobic ribonucleoside triphosphate reductase [Streptococcus mutans UA159]	31	30	5	4	6.2	7.5	Purines, pyrimidines, nucleosides, and nucleotides; 2'-Deoyribonucleotide metabolism
gi|24378552|ref|NP_720507.1|	SMU.24	-	aromatic amino acid aminotransferase [Streptococcus mutans UA159]	30	22	27	17	1.11111	1.29412	Unassigned
gi|24378647|ref|NP_720602.1|	SMU.129	adhC	branched-chain alpha-keto acid dehydrogenase subunit E2 [Streptococcus mutans UA159]	30	22	11	11	2.72727	2	Energy metabolism; Glycolysis/gluconeogenesis
gi|24378936|ref|NP_720891.1|	SMU.447	-	hypothetical protein SMU.447 [Streptococcus mutans UA159]	30	37	15	13	2	2.84615	Unknown
gi|24379059|ref|NP_721014.1|	SMU.581	xseB	exodeoxyribonuclease VII small subunit [Streptococcus mutans UA159]	30	9	9	17	3.33333	0.529412	Purines, pyrimidines, nucleosides, and nucleotides; Salvage of nucleosides and nucleotides
gi|24379438|ref|NP_721393.1|	SMU.998	-	putative ABC transporter, periplasmic ferrichrome-binding protein [Streptococcus mutans UA159]	30	39	35	43	0.857143	0.906977	Transport and binding proteins; ABC Superfamily: substrate-binding protein
gi|24379739|ref|NP_721694.1|	SMU.1325	ftsE	putative ABC transporter, ATP-binding component [Streptococcus mutans UA159]	30	22	19	21	1.57895	1.04762	Transport and binding proteins; ABC Superfamily: ATP-binding protein
gi|24379833|ref|NP_721788.1|	SMU.1430	cobQ	putative cobyric acid synthase CobQ [Streptococcus mutans UA159]	30	8	10	9	3	0.888889	Biosynthesis of cofactors, prosthetic groups, and carriers; Heme and porphyrin
gi|24380055|ref|NP_722010.1|	SMU.1677	murE	UDP-N-acetylmuramoylalanyl-D-glutamate--2,6-diaminopimelate ligase [Streptococcus mutans UA159]	30	18	12	5	2.5	3.6	Cell envelope; Biosynthesis and degradation of murein sacculus and peptidoglycan
gi|24380491|ref|NP_722446.1|	SMU.2164	htrA	serine protease HtrA [Streptococcus mutans UA159]	30	16	18	20	1.66667	0.8	Protein fate; Degradation of proteins, peptides, and glycopeptides
gi|24378644|ref|NP_720599.1|	SMU.125	-	hypothetical protein SMU.125 [Streptococcus mutans UA159]	29	20	38	30	0.763158	0.666667	Unknown
gi|24378854|ref|NP_720809.1|	SMU.357	rpsL	30S ribosomal protein S12 [Streptococcus mutans UA159]	29	236	45	19	0.644444	12.4211	Protein synthesis; Ribosomal proteins: synthesis and modification
gi|24379873|ref|NP_721828.1|	SMU.1479	-	hypothetical protein SMU.1479 [Streptococcus mutans UA159]	29	36	16	10	1.8125	3.6	Unknown
gi|24378536|ref|NP_720491.1|	SMU.06	-	translation-associated GTPase [Streptococcus mutans UA159]	28	26	44	31	0.636364	0.83871	Unassigned
gi|24378777|ref|NP_720732.1|	SMU.271	ptxB	putative PTS system, enzyme IIB component [Streptococcus mutans UA159]	28	17	28	3	1	5.66667	Signal transduction; PTS
gi|24378817|ref|NP_720772.1|	SMU.317	-	putative tetrahydrodipicolinate succinylase [Streptococcus mutans UA159]	28	24	36	34	0.777778	0.705882	Amino acid biosynthesis; Aspartate family
gi|24379604|ref|NP_721559.1|	SMU.1174	pcrA	ATP-dependent DNA helicase [Streptococcus mutans UA159]	28	31	18	3	1.55556	10.3333	DNA metabolism; DNA replication, recombination, and repair
gi|24379663|ref|NP_721618.1|	SMU.1239	pepV	dipeptidase PepV [Streptococcus mutans UA159]	28	62	24	32	1.16667	1.9375	Protein fate; Degradation of proteins, peptides, and glycopeptides
gi|24379829|ref|NP_721784.1|	SMU.1426	-	putative phospho-sugar mutase [Streptococcus mutans UA159]	28	19	14	8	2	2.375	Central intermediary metabolism; Amino sugars
gi|24379983|ref|NP_721938.1|	SMU.1602	-	putative NAD(P)H-flavin oxidoreductase [Streptococcus mutans UA159]	28	37	10	9	2.8	4.11111	Energy metabolism; Electron transport
gi|24380069|ref|NP_722024.1|	SMU.1693	hlyX	putative hemolysin [Streptococcus mutans UA159]	28	26	16	35	1.75	0.742857	Unassigned
gi|24380152|ref|NP_722107.1|	SMU.1786	uppS	putative undecaprenyl pyrophosphate synthetase [Streptococcus mutans UA159]	28	15	5	12	5.6	1.25	Cell envelope; Biosynthesis and degradation of surface polysaccharides and lipopolysaccharides
gi|24378744|ref|NP_720699.1|	SMU.234	ilvA	threonine dehydratase [Streptococcus mutans UA159]	27	40	10	11	2.7	3.63636	Amino acid biosynthesis; Pyruvate family
gi|24378863|ref|NP_720818.1|	SMU.366	gltD	glutamate synthase subunit beta [Streptococcus mutans UA159]	27	14	15	11	1.8	1.27273	Amino acid biosynthesis; Glutamate family
gi|24378953|ref|NP_720908.1|	SMU.465	nadE	NAD synthetase [Streptococcus mutans UA159]	27	24	7	10	3.85714	2.4	Biosynthesis of cofactors, prosthetic groups, and carriers; Pyridine nucleotides
gi|24379272|ref|NP_721227.1|	SMU.817	-	putative amino acid transporter, amino acid-binding protein [Streptococcus mutans UA159]	27	19	9	7	3	2.71429	Transport and binding proteins; ABC Superfamily: substrate-binding protein
gi|24379350|ref|NP_721305.1|	SMU.898	-	hypothetical protein SMU.898 [Streptococcus mutans UA159]	27	13	30	41	0.9	0.317073	Unknown
gi|24380458|ref|NP_722413.1|	SMU.2127	-	putative succinate semialdehyde dehydrogenase [Streptococcus mutans UA159]	27	24	14	34	1.92857	0.705882	Central intermediary metabolism; Other metabolism
gi|24379292|ref|NP_721247.1|	SMU.837	-	putative reductase [Streptococcus mutans UA159]	26		15	20	1.73333		Unassigned
gi|24379510|ref|NP_721465.1|	SMU.1073	fthS	formate--tetrahydrofolate ligase [Streptococcus mutans UA159]	26	34	11	5	2.36364	6.8	Amino acid biosynthesis; Aspartate family
gi|24379921|ref|NP_721876.1|	SMU.1532	atpF	F0F1 ATP synthase subunit B [Streptococcus mutans UA159]	26	11	14	10	1.85714	1.1	Energy metabolism; ATP-proton motive force interconversion
gi|24379946|ref|NP_721901.1|	SMU.1561	trkB	putative potassium uptake system protein TrkB [Streptococcus mutans UA159]	26	18	28	35	0.928571	0.514286	Transport and binding proteins; Cations and iron carrying compounds
gi|24380226|ref|NP_722181.1|	SMU.1870	mutS2	putative DNA mismatch repair protein MutS2 [Streptococcus mutans UA159]	26	37	25	21	1.04	1.7619	DNA metabolism; DNA replication, recombination, and repair
gi|24380290|ref|NP_722245.1|	SMU.1941	atmB	putative membrane lipoprotein [Streptococcus mutans UA159]	26	15	15	24	1.73333	0.625	Transport and binding proteins; ABC Superfamily: substrate-binding protein
gi|24380437|ref|NP_722392.1|			50S ribosomal protein L32 [Streptococcus mutans UA159]	26	48	30	3	0.866667	16
gi|24380448|ref|NP_722403.1|	SMU.2116	opuCa	putative osmoprotectant amino acid ABC transporter, ATP-binding protein [Streptococcus mutans UA159]	26	46	43	42	0.604651	1.09524	Transport and binding proteins; ABC Superfamily: ATP-binding protein
gi|24378660|ref|NP_720615.1|	SMU.143	def	peptide deformylase [Streptococcus mutans UA159]	25	51	40	11	0.625	4.63636	Protein fate; Protein modification and repair
gi|24379143|ref|NP_721098.1|	SMU.670	citB	aconitate hydratase [Streptococcus mutans UA159]	25	15	37	18	0.675676	0.833333	Energy metabolism; TCA cycle
gi|24379169|ref|NP_721124.1|	SMU.698	rpmI	50S ribosomal protein L35 [Streptococcus mutans UA159]	25	57	32	12	0.78125	4.75	Protein synthesis; Ribosomal proteins: synthesis and modification
gi|24379184|ref|NP_721139.1|	SMU.716	murN	putative peptidoglycan branched peptide synthesis protein; alanine adding enzyme; beta-lactam resistance factor MurN [Streptococcus mutans UA159]	25	21	7	11	3.57143	1.90909	Cell envelope; Biosynthesis and degradation of murein sacculus and peptidoglycan Cellular processes; Toxin production and resistance
gi|24379185|ref|NP_721140.1|	SMU.717	murM	putative peptidoglycan branched peptide synthesis protein MurM [Streptococcus mutans UA159]	25	26	19	13	1.31579	2	Cell envelope; Biosynthesis and degradation of murein sacculus and peptidoglycan
gi|24379234|ref|NP_721189.1|	SMU.775	-	integral membrane protein [Streptococcus mutans UA159]	25	22	12	4	2.08333	5.5	Unknown
gi|24379442|ref|NP_721397.1|	SMU.1002	topA	DNA topoisomerase I [Streptococcus mutans UA159]	25	29	23	18	1.08696	1.61111	DNA metabolism; DNA replication, recombination, and repair
gi|24379528|ref|NP_721483.1|	SMU.1091	wapE	cell wall protein, WapE [Streptococcus mutans UA159]	25	12	12	26	2.08333	0.461538	Hypothetical
gi|24380196|ref|NP_722151.1|	SMU.1834	alr	alanine racemase [Streptococcus mutans UA159]	25	38		10		3.8	Cell envelope; Biosynthesis and degradation of murein sacculus and peptidoglycan
gi|24378645|ref|NP_720600.1|	SMU.127	adhA	putative acetoin dehydrogenase (TPP-dependent), E1 component alpha subunit [Streptococcus mutans UA159]	24	15	18	14	1.33333	1.07143	Energy metabolism; Fermentation
gi|24379499|ref|NP_721454.1|	SMU.1062	opuAb	putative ABC transporter, proline/glycine betaine permease protein [Streptococcus mutans UA159]	24	36	16	10	1.5	3.6	Transport and binding proteins; ABC Superfamily: membrane spanning permease
gi|24380011|ref|NP_721966.1|	SMU.1632	pfs	5'-methylthioadenosine/S-adenosylhomocysteine nucleosidase [Streptococcus mutans UA159]	24	17	9	12	2.66667	1.41667	Purines, pyrimidines, nucleosides, and nucleotides; Salvage of nucleosides and nucleotides
gi|24380022|ref|NP_721977.1|	SMU.1644	-	hypothetical protein SMU.1644c [Streptococcus mutans UA159]	24	12	22	23	1.09091	0.521739	Unknown
gi|24380400|ref|NP_722355.1|	SMU.2064	-	putative transmembrane protein [Streptococcus mutans UA159]	24	8	1	2	24	4	Hypothetical
gi|24380420|ref|NP_722375.1|	SMU.2086	cinA	competence damage-inducible protein A [Streptococcus mutans UA159]	24	15	4	2	6	7.5	Cellular processes; DNA transformation
gi|24378949|ref|NP_720904.1|	SMU.461	-	putative amino acid ABC transporter, ATP-binding protein [Streptococcus mutans UA159]	23	21	9	2	2.55556	10.5	Transport and binding proteins; ABC Superfamily: ATP-binding protein
gi|24378958|ref|NP_720913.1|	SMU.471	-	hypothetical protein SMU.471 [Streptococcus mutans UA159]	23	34	54	24	0.425926	1.41667	Unknown
gi|24379079|ref|NP_721034.1|	SMU.602	-	putative sodium-dependent transporter [Streptococcus mutans UA159]	23	25	11	1	2.09091	25	Transport and binding proteins; Unknown substrate
gi|24379427|ref|NP_721382.1|	SMU.987	wapA	cell wall-associated protein precursor WapA [Streptococcus mutans UA159]	23	23	26	16	0.884615	1.4375	Unassigned
gi|24379637|ref|NP_721592.1|	SMU.1213	-	putative 5'-nucleotidase precursor [Streptococcus mutans UA159]	23	11		32		0.34375	Purines, pyrimidines, nucleosides, and nucleotides; Salvage of nucleosides and nucleotides
gi|24379710|ref|NP_721665.1|	SMU.1294	flaW	flavodoxin [Streptococcus mutans UA159]	23	9	10	15	2.3	0.6	Unassigned
gi|24379903|ref|NP_721858.1|	SMU.1513	smc	putative chromosome segregation ATPase; SMC protein [Streptococcus mutans UA159]	23	38	18	17	1.27778	2.23529	Cellular processes; Cell division
gi|24379948|ref|NP_721903.1|	SMU.1563	pacL	putative cation-transporting P-type ATPase PacL [Streptococcus mutans UA159]	23	23	25	32	0.92	0.71875	Transport and binding proteins; Cations and iron carrying compounds
gi|24380096|ref|NP_722051.1|	SMU.1723	-	hypothetical protein SMU.1723c [Streptococcus mutans UA159]	23	56	24	15	0.958333	3.73333	Unknown
gi|24380376|ref|NP_722331.1|	SMU.2035	-	bacteriocin immunity protein [Streptococcus mutans UA159]	23	34	19	10	1.21053	3.4	Cellular processes; Toxin production and resistance
gi|24378619|ref|NP_720574.1|	SMU.97	pyrG	CTP synthetase [Streptococcus mutans UA159]	22	20	21	15	1.04762	1.33333	Purines, pyrimidines, nucleosides, and nucleotides; Nucleotide and nucleoside interconversions Purines, pyrimidines, nucleosides, and nucleotides; Pyrimidine ribonucleotide biosynthesis
gi|24378758|ref|NP_720713.1|	SMU.249	nifS	putative NifS protein homologue, class-V aminotransferase [Streptococcus mutans UA159]	22	29	3	5	7.33333	5.8	Central intermediary metabolism; Sulfur metabolism
gi|24378889|ref|NP_720844.1|	SMU.394	-	hypothetical protein SMU.394c [Streptococcus mutans UA159]	22	8	50	17	0.44	0.470588	Unknown
gi|24379531|ref|NP_721486.1|	SMU.1095	opuBc	putative choline ABC transporter, osmoprotectant binding protein [Streptococcus mutans UA159]	22	25	4	6	5.5	4.16667	Transport and binding proteins; ABC Superfamily: membrane spanning permease
gi|24379552|ref|NP_721507.1|	SMU.1120	-	putative sugar ABC transporter, ATP-binding protein [Streptococcus mutans UA159]	22	20	26	7	0.846154	2.85714	Transport and binding proteins; ABC Superfamily: ATP-binding protein
gi|24379956|ref|NP_721911.1|	SMU.1572	murZ	UDP-N-acetylglucosamine 1-carboxyvinyltransferase [Streptococcus mutans UA159]	22	14	19	4	1.15789	3.5	Cell envelope; Biosynthesis and degradation of murein sacculus and peptidoglycan
gi|24380150|ref|NP_722105.1|	SMU.1784	-	membrane-associated Zn-dependent protease [Streptococcus mutans UA159]	22	13	2	3	11	4.33333	Unknown
gi|24378551|ref|NP_720506.1|	SMU.23	prs	ribose-phosphate pyrophosphokinase [Streptococcus mutans UA159]	21	17	49	41	0.428571	0.414634	Energy metabolism; Pentose phosphate pathway Purines, pyrimidines, nucleosides, and nucleotides; Purine ribonucleotide biosynthesis
gi|24378646|ref|NP_720601.1|	SMU.128	adhB	putative acetoin dehydrogenase (TPP-dependent), E1 component beta subunit [Streptococcus mutans UA159]	21	8	11	9	1.90909	0.888889	Energy metabolism; Fermentation
gi|24378687|ref|NP_720642.1|	SMU.173	-	putative ppGpp-regulated growth inhibitor [Streptococcus mutans UA159]	21	25	13	15	1.61538	1.66667	Unknown
gi|24378832|ref|NP_720787.1|	SMU.334	-	argininosuccinate synthase [Streptococcus mutans UA159]	21	14	6	6	3.5	2.33333	Amino acid biosynthesis; Glutamate family
gi|24378905|ref|NP_720860.1|	SMU.412	-	putative Hit-like protein involved in cell-cycle regulation [Streptococcus mutans UA159]	21	50	31	8	0.677419	6.25	Unassigned
gi|24378908|ref|NP_720863.1|	SMU.415	-	hypothetical protein SMU.415 [Streptococcus mutans UA159]	21	3	21	31	1	0.0967742	Unknown
gi|24378962|ref|NP_720917.1|	SMU.475	-	hypothetical protein SMU.475 [Streptococcus mutans UA159]	21	28	22	15	0.954545	1.86667	Unknown
gi|24379100|ref|NP_721055.1|	SMU.627	-	hypothetical protein SMU.627 [Streptococcus mutans UA159]	21	21	12	14	1.75	1.5	Unknown
gi|24379228|ref|NP_721183.1|	SMU.769	-	hypothetical protein SMU.769 [Streptococcus mutans UA159]	21	10	8	11	2.625	0.909091	Unknown
gi|24379288|ref|NP_721243.1|	SMU.833	-	putative glycosyltransferase [Streptococcus mutans UA159]	21	53	8		2.625		Unassigned
gi|24379467|ref|NP_721422.1|	SMU.1028	-	putative hydrolase or acyltransferase [Streptococcus mutans UA159]	21	11	12	7	1.75	1.57143	Unassigned
gi|24379607|ref|NP_721562.1|	SMU.1177	-	putative ABC transporter, glutamine binding protein [Streptococcus mutans UA159]	21	30		7		4.28571	Transport and binding proteins; ABC Superfamily: substrate-binding protein
gi|24379727|ref|NP_721682.1|	SMU.1311	asnC	asparaginyl-tRNA synthetase [Streptococcus mutans UA159]	21	20	34	10	0.617647	2	Protein synthesis; tRNA aminoacylation
gi|24379857|ref|NP_721812.1|	SMU.1460	rmlC	putative dTDP-4-keto-L-rhamnose reductase [Streptococcus mutans UA159]	21	10	14	11	1.5	0.909091	Cell envelope; Biosynthesis and degradation of surface polysaccharides and lipopolysaccharides
gi|24379931|ref|NP_721886.1|	SMU.1543	ligA	NAD-dependent DNA ligase LigA [Streptococcus mutans UA159]	21	33	7	6	3	5.5	DNA metabolism; DNA replication, recombination, and repair
gi|24379942|ref|NP_721897.1|	SMU.1556	ampM	methionine aminopeptidase [Streptococcus mutans UA159]	21	19	3	4	7	4.75	Protein fate; Protein modification and repair
gi|24380005|ref|NP_721960.1|	SMU.1625	pyrH	uridylate kinase [Streptococcus mutans UA159]	21	9	11	26	1.90909	0.346154	Purines, pyrimidines, nucleosides, and nucleotides; Nucleotide and nucleoside interconversions Purines, pyrimidines, nucleosides, and nucleotides; Pyrimidine ribonucleotide biosynthesis
gi|24380043|ref|NP_721998.1|	SMU.1665	livF	putative branched chain amino acid ABC transporter, ATP-binding protein [Streptococcus mutans UA159]	21	33	17	7	1.23529	4.71429	Transport and binding proteins; ABC Superfamily: ATP-binding protein
gi|24380101|ref|NP_722056.1|	SMU.1729	-	putative aminodeoxychorismate lyase (fragment) [Streptococcus mutans UA159]	21	19	6	10	3.5	1.9	Biosynthesis of cofactors, prosthetic groups, and carriers; Folic acid
gi|24380155|ref|NP_722110.1|	SMU.1789	-	hypothetical protein SMU.1789c [Streptococcus mutans UA159]	21	25	25	39	0.84	0.641026	Unknown
gi|24380383|ref|NP_722338.1|	SMU.2044	relA	putative stringent response protein, ppGpp synthetase [Streptococcus mutans UA159]	21	12	10	7	2.1	1.71429	Regulatory functions; Other
gi|24378673|ref|NP_720628.1|	SMU.158	cysS	cysteinyl-tRNA synthetase [Streptococcus mutans UA159]	20	15	23	18	0.869565	0.833333	Protein synthesis; tRNA aminoacylation
gi|24379030|ref|NP_720985.1|	SMU.549	murG	N-acetylglucosaminyl transferase [Streptococcus mutans UA159]	20	20	23	27	0.869565	0.740741	Cell envelope; Biosynthesis and degradation of murein sacculus and peptidoglycan
gi|24379040|ref|NP_720995.1|	SMU.560	-	hypothetical protein SMU.560c [Streptococcus mutans UA159]	20	20	13	12	1.53846	1.66667	Unknown
gi|24379262|ref|NP_721217.1|	SMU.805	-	putative amino acid ABC transporter, ATP-binding protein [Streptococcus mutans UA159]	20	10	13	11	1.53846	0.909091	Transport and binding proteins; ABC Superfamily: ATP-binding protein
gi|24379491|ref|NP_721446.1|	SMU.1054	-	putative glutamine amidotransferase [Streptococcus mutans UA159]	20	34	6	6	3.33333	5.66667	Purines, pyrimidines, nucleosides, and nucleotides; Purine ribonucleotide biosynthesis
gi|24379574|ref|NP_721529.1|	SMU.1143	-	bifunctional riboflavin kinase/FMN adenylyltransferase [Streptococcus mutans UA159]	20	16	5	6	4	2.66667	Biosynthesis of cofactors, prosthetic groups, and carriers; Riboflavin, FMN, and FAD Cellular processes; Detoxification
gi|24379740|ref|NP_721695.1|	SMU.1326	prfB	peptide chain release factor 2 [Streptococcus mutans UA159]	20	18	13	8	1.53846	2.25	Protein synthesis; Translation factors
gi|24379792|ref|NP_721747.1|	SMU.1387	-	putative oxidoreductase [Streptococcus mutans UA159]	20	7	8	9	2.5	0.777778	Unassigned
gi|24379799|ref|NP_721754.1|	SMU.1394	lepA	GTP-binding protein LepA [Streptococcus mutans UA159]	20	27	5	4	4	6.75	Cellular processes; Cell division
gi|24380120|ref|NP_722075.1|	SMU.1748	akh	aspartate kinase [Streptococcus mutans UA159]	20	31	14	9	1.42857	3.44444	Amino acid biosynthesis; Aspartate family
gi|24380189|ref|NP_722144.1|	SMU.1826	yfbQ	aminotransferase AlaT [Streptococcus mutans UA159]	20	10	32	15	0.625	0.666667	Unassigned
gi|24380379|ref|NP_722334.1|	SMU.2038	pttB	putative PTS system, trehalose-specific IIABC component [Streptococcus mutans UA159]	20	24	4	14	5	1.71429	Signal transduction; PTS
gi|24378609|ref|NP_720564.1|	SMU.85	thiD	phosphomethylpyrimidine kinase [Streptococcus mutans UA159]	19	12	10	14	1.9	0.857143	Biosynthesis of cofactors, prosthetic groups, and carriers; Thiamine
gi|24378930|ref|NP_720885.1|	SMU.440	-	hypothetical protein SMU.440 [Streptococcus mutans UA159]	19	12	24	19	0.791667	0.631579	Hypothetical
gi|24378964|ref|NP_720919.1|	SMU.479	rpoZ	DNA-directed RNA polymerase subunit omega [Streptococcus mutans UA159]	19	27	8	6	2.375	4.5	Transcription; DNA-dependent RNA polymerase
gi|24379085|ref|NP_721040.1|	SMU.608	prfC	peptide chain release factor 3 [Streptococcus mutans UA159]	19	7	17	19	1.11765	0.368421	Protein synthesis; Translation factors
gi|24379219|ref|NP_721174.1|	SMU.757	-	hypothetical protein SMU.757 [Streptococcus mutans UA159]	19	36	19	19	1	1.89474	Unknown
gi|24379302|ref|NP_721257.1|	SMU.847	-	50S ribosomal protein L21 [Streptococcus mutans UA159]	19	23	39	40	0.487179	0.575	Hypothetical
gi|24379377|ref|NP_721332.1|	SMU.933	-	putative amino acid ABC transporter, periplasmic amino acid-binding protein [Streptococcus mutans UA159]	19	5	7	1	2.71429	5	Transport and binding proteins; ABC Superfamily: substrate-binding protein
gi|24379404|ref|NP_721359.1|	SMU.961	-	hypothetical protein SMU.961 [Streptococcus mutans UA159]	19	4	5	4	3.8	1	Unassigned
gi|24379478|ref|NP_721433.1|	SMU.1040	-	putative oxidoreductase, short-chain dehydrogenase/reductase [Streptococcus mutans UA159]	19	18	9	7	2.11111	2.57143	Unassigned
gi|24379479|ref|NP_721434.1|	SMU.1041	-	putative ABC transporter, ATP-binding protein [Streptococcus mutans UA159]	19	17	16	14	1.1875	1.21429	Transport and binding proteins; ABC Superfamily: ATP-binding protein
gi|24379789|ref|NP_721744.1|	SMU.1383	leuB	3-isopropylmalate dehydrogenase [Streptococcus mutans UA159]	19	9	8	1	2.375	9	Amino acid biosynthesis; Pyruvate family
gi|24379902|ref|NP_721857.1|	SMU.1512	pheS	phenylalanyl-tRNA synthetase subunit alpha [Streptococcus mutans UA159]	19	25	35	13	0.542857	1.92308	Protein synthesis; tRNA aminoacylation
gi|24380234|ref|NP_722189.1|	SMU.1878	ptnC	putative PTS system, mannose-specific component IIC [Streptococcus mutans UA159]	19	12	8	16	2.375	0.75	Signal transduction; PTS
gi|24378558|ref|NP_720513.1|	SMU.30	purL	putative phosphoribosylformylglycinamidine synthase, (FGAM synthase) [Streptococcus mutans UA159]	18	9	22	16	0.818182	0.5625	Purines, pyrimidines, nucleosides, and nucleotides; Purine ribonucleotide biosynthesis
gi|24378621|ref|NP_720576.1|	SMU.100	-	putative sorbose PTS system, IIB component [Streptococcus mutans UA159]	18	8	11	9	1.63636	0.888889	Signal transduction; PTS
gi|24378640|ref|NP_720595.1|	SMU.120	rpmB	50S ribosomal protein L28 [Streptococcus mutans UA159]	18	36	19	21	0.947368	1.71429	Protein synthesis; Ribosomal proteins: synthesis and modification
gi|24378994|ref|NP_720949.1|	SMU.510	-	hypothetical protein SMU.510c [Streptococcus mutans UA159]	18	33	13	4	1.38462	8.25	DNA metabolism; DNA replication, restriction, modification, recombination, and repair
gi|24379293|ref|NP_721248.1|	SMU.838	gshR	glutathione reductase [Streptococcus mutans UA159]	18	37	12	3	1.5	12.3333	Biosynthesis of cofactors, prosthetic groups, and carriers; Glutathione and analogs Cellular processes; Detoxification
gi|24379314|ref|NP_721269.1|	SMU.859	pyrA	carbamoyl phosphate synthase small subunit [Streptococcus mutans UA159]	18	7	11	10	1.63636	0.7	Purines, pyrimidines, nucleosides, and nucleotides; Pyrimidine ribonucleotide biosynthesis
gi|24379325|ref|NP_721280.1|	SMU.871	pfkB	putative fructose-1-phosphate kinase [Streptococcus mutans UA159]	18	13	16	11	1.125	1.18182	Energy metabolism; Glycolysis/gluconeogenesis
gi|24379362|ref|NP_721317.1|	SMU.915	-	7-cyano-7-deazaguanine reductase [Streptococcus mutans UA159]	18	8	3	4	6	2	Unknown
gi|24379664|ref|NP_721619.1|	SMU.1240	-	putative nitroreductase [Streptococcus mutans UA159]	18	12	33	11	0.545455	1.09091	Unassigned
gi|24379755|ref|NP_721710.1|	SMU.1343	-	putative polyketide synthase [Streptococcus mutans UA159]	18	11	9	4	2	2.75	Cellular processes; Protein and peptide secretion
gi|24379909|ref|NP_721864.1|	SMU.1520	-	putative ABC transporter, glutamine binding protein [Streptococcus mutans UA159]	18	13	5	6	3.6	2.16667	Transport and binding proteins; ABC Superfamily: substrate-binding protein
gi|24380303|ref|NP_722258.1|	SMU.1957	-	putative PTS system, mannose-specific IID component [Streptococcus mutans UA159]	18	93	25	15	0.72	6.2	Signal transduction; PTS
gi|24380378|ref|NP_722333.1|	SMU.2037	treA	putative trehalose-6-phosphate hydrolase TreA [Streptococcus mutans UA159]	18	29	1	10	18	2.9	Energy metabolism; Biosynthesis and degradation of polysaccharides
gi|24380384|ref|NP_722339.1|	SMU.2046	-	hypothetical protein SMU.2046c [Streptococcus mutans UA159]	18	28		2		14	Unknown
gi|24380450|ref|NP_722405.1|	SMU.2118	opuCc	putative ABC transporter; osmoprotectant-binding protein, glycine betaine/carnitine/choline ABC transporter [Streptococcus mutans UA159]	18	16	9	20	2	0.8	Transport and binding proteins; ABC Superfamily: substrate-binding protein
gi|24379122|ref|NP_721077.1|	SMU.649	-	hypothetical protein SMU.649 [Streptococcus mutans UA159]	17	17	13	9	1.30769	1.88889	Unknown
gi|24379166|ref|NP_721121.1|	SMU.695	-	hypothetical protein SMU.695 [Streptococcus mutans UA159]	17	9	11	15	1.54545	0.6	Unknown
gi|24379242|ref|NP_721197.1|	SMU.784	aroA	3-phosphoshikimate 1-carboxyvinyltransferase [Streptococcus mutans UA159]	17	10	11	14	1.54545	0.714286	Amino acid biosynthesis; Aromatic amino acid family
gi|24379274|ref|NP_721229.1|	SMU.819	mscL	putative large conductance mechanosensitive channel [Streptococcus mutans UA159]	17	20		2		10	Transport and binding proteins; Ion channels
gi|24379431|ref|NP_721386.1|	SMU.991	-	putative ribonucleotide reductase [Streptococcus mutans UA159]	17	41	28	11	0.607143	3.72727	Unknown
gi|24379532|ref|NP_721487.1|	SMU.1096	opuBa	putative ABC transporter, ATP-binding protein, choline transporter [Streptococcus mutans UA159]	17	8	1	9	17	0.888889	Transport and binding proteins; ABC Superfamily: ATP-binding protein
gi|24379639|ref|NP_721594.1|	SMU.1215	ung	uracil-DNA glycosylase [Streptococcus mutans UA159]	17	64	6	24	2.83333	2.66667	Purines, pyrimidines, nucleosides, and nucleotides; Nucleotide and nucleoside interconversions
gi|24379823|ref|NP_721778.1|	SMU.1420	-	putative oxidoreductase [Streptococcus mutans UA159]	17	11	9	1	1.88889	11	Energy metabolism; Electron transport
gi|24379927|ref|NP_721882.1|	SMU.1538	glgC	glucose-1-phosphate adenylyltransferase [Streptococcus mutans UA159]	17	19	10	5	1.7	3.8	Energy metabolism; Sugars
gi|24380038|ref|NP_721993.1|	SMU.1660	-	DNA replication intiation control protein YabA [Streptococcus mutans UA159]	17	10	1	2	17	5	Unknown
gi|24380186|ref|NP_722141.1|	SMU.1822	aspS	putative aspartyl-tRNA synthetase [Streptococcus mutans UA159]	17	19	14	5	1.21429	3.8	Protein synthesis; tRNA aminoacylation
gi|24380202|ref|NP_722157.1|	SMU.1840	scrK	putative fructokinase [Streptococcus mutans UA159]	17	11	4	5	4.25	2.2	Energy metabolism; Sugars
gi|24380270|ref|NP_722225.1|	SMU.1920	engA	GTP-binding protein EngA [Streptococcus mutans UA159]	17	17	4	9	4.25	1.88889	Amino acid biosynthesis; Serine family
gi|24380422|ref|NP_722377.1|	SMU.2088	ruvA	Holliday junction DNA helicase motor protein [Streptococcus mutans UA159]	17	11	31	23	0.548387	0.478261	DNA metabolism; DNA replication, recombination, and repair
gi|24378538|ref|NP_720493.1|	SMU.08	trcF	putative transcription-repair coupling factor [Streptococcus mutans UA159]	16	21	13	8	1.23077	2.625	DNA metabolism; DNA replication, recombination, and repair
gi|24378598|ref|NP_720553.1|	SMU.73	-	hypothetical protein SMU.73 [Streptococcus mutans UA159]	16	6	14	7	1.14286	0.857143	Unknown
gi|24378649|ref|NP_720604.1|	SMU.134	-	putative lipoate-protein ligase [Streptococcus mutans UA159]	16	39	10	27	1.6	1.44444	Transcription; Transcription factors
gi|24378774|ref|NP_720729.1|	SMU.267	-	bifunctional glutamate--cysteine ligase/glutathione synthetase [Streptococcus mutans UA159]	16	25	15	17	1.06667	1.47059	Biosynthesis of cofactors, prosthetic groups, and carriers; Glutathione and analogs
gi|24378822|ref|NP_720777.1|	SMU.323	gpsA	NAD(P)H-dependent glycerol-3-phosphate dehydrogenase [Streptococcus mutans UA159]	16	32	18	26	0.888889	1.23077	Fatty acid and phospholipid metabolism; Biosynthesis
gi|24378986|ref|NP_720941.1|	SMU.502	-	hypothetical protein SMU.502 [Streptococcus mutans UA159]	16	14	9	7	1.77778	2	Unknown
gi|24379522|ref|NP_721477.1|	SMU.1085	prfA	peptide chain release factor 1 [Streptococcus mutans UA159]	16	18	29	24	0.551724	0.75	Protein synthesis; Translation factors
gi|24379645|ref|NP_721600.1|	SMU.1221	pyrE	orotate phosphoribosyltransferase [Streptococcus mutans UA159]	16	14	6	15	2.66667	0.933333	Purines, pyrimidines, nucleosides, and nucleotides; Pyrimidine ribonucleotide biosynthesis
gi|24379816|ref|NP_721771.1|	SMU.1412	-	putative ABC transporter, membrane protein subunit and ATP-binding protein [Streptococcus mutans UA159]	16	9	10	7	1.6	1.28571	Transport and binding proteins; ABC Superfamily: ATP-binding protein
gi|24380014|ref|NP_721969.1|	SMU.1635	glmU	putative UDP-N-acetylglucosamine pyrophosphorylase [Streptococcus mutans UA159]	16	19	19	17	0.842105	1.11765	Central intermediary metabolism; Other metabolism
gi|24380068|ref|NP_722023.1|	SMU.1692	pflA	pyruvate-formate lyase activating enzyme [Streptococcus mutans UA159]	16	9	17	3	0.941176	3	Energy metabolism; Fermentation
gi|24380212|ref|NP_722167.1|	SMU.1851	uvrA	excinuclease ABC subunit A [Streptococcus mutans UA159]	16	17	3	2	5.33333	8.5	DNA metabolism; DNA replication, recombination, and repair
gi|24380279|ref|NP_722234.1|	SMU.1929	htpX	heat shock protein HtpX [Streptococcus mutans UA159]	16	18	5	13	3.2	1.38462	Cellular processes; Adaptations to atypical conditions
gi|24380402|ref|NP_722357.1|	SMU.2066	-	putative transmembrane protein [Streptococcus mutans UA159]	16	8	6	13	2.66667	0.615385	Unknown
gi|24380434|ref|NP_722389.1|	SMU.2101	aspS	aspartyl-tRNA synthetase [Streptococcus mutans UA159]	16	28	33	22	0.484848	1.27273	Protein synthesis; tRNA aminoacylation
gi|24380487|ref|NP_722442.1|	SMU.2159	-	putative ABC transporter, ATP-binding protein [Streptococcus mutans UA159]	16	13	22	33	0.727273	0.393939	Transport and binding proteins; ABC Superfamily: ATP-binding protein
gi|161486823|ref|NP_721213.2|	SMU.801	obgE	GTPase ObgE [Streptococcus mutans UA159]	15	9	12	2	1.25	4.5	Unassigned
gi|24378600|ref|NP_720555.1|	SMU.75	-	putative D-alanyl-D-alanine carboxypeptidase [Streptococcus mutans UA159]	15	4	10	7	1.5	0.571429	Cell envelope; Biosynthesis and degradation of murein sacculus and peptidoglycan
gi|24378766|ref|NP_720721.1|	SMU.258	oppD	putative oligopeptide ABC transporter, ATP-binding protein OppD [Streptococcus mutans UA159]	15	8	9	12	1.66667	0.666667	Transport and binding proteins; ABC Superfamily: ATP-binding protein
gi|24379073|ref|NP_721028.1|	SMU.595	pyrD	dihydroorotate dehydrogenase 1A [Streptococcus mutans UA159]	15	18		5		3.6	Purines, pyrimidines, nucleosides, and nucleotides; Pyrimidine ribonucleotide biosynthesis
gi|24379118|ref|NP_721073.1|	SMU.645	pepB	putative oligopeptidase [Streptococcus mutans UA159]	15	17	16	10	0.9375	1.7	Protein fate; Degradation of proteins, peptides, and glycopeptides
gi|24379239|ref|NP_721194.1|	SMU.780	aroC	chorismate synthase [Streptococcus mutans UA159]	15	17	3	4	5	4.25	Amino acid biosynthesis; Aromatic amino acid family
gi|24379250|ref|NP_721205.1|	SMU.793	-	hypothetical protein SMU.793 [Streptococcus mutans UA159]	15	16	14	5	1.07143	3.2	Unknown
gi|24379349|ref|NP_721304.1|	SMU.897	-	putative type I restriction-modification system, helicase subunits [Streptococcus mutans UA159]	15	10	2	4	7.5	2.5	DNA metabolism; Restriction/modification
gi|24379368|ref|NP_721323.1|	SMU.923	-	putative ABC transporter, ATP-binding protein [Streptococcus mutans UA159]	15	12	11	9	1.36364	1.33333	Transport and binding proteins; ABC Superfamily: ATP-binding protein
gi|24379691|ref|NP_721646.1|	SMU.1270	hisD	histidinol dehydrogenase [Streptococcus mutans UA159]	15	6	13	15	1.15385	0.4	Amino acid biosynthesis; Histidine family
gi|24379738|ref|NP_721693.1|	SMU.1324	ftsX	putative cell-division protein FtsX [Streptococcus mutans UA159]	15	14	15	14	1	1	Cellular processes; Cell division Transport and binding proteins; ABC Superfamily: membrane spanning permease
gi|24379995|ref|NP_721950.1|	SMU.1615	-	hypothetical protein SMU.1615c [Streptococcus mutans UA159]	15	9	5	4	3	2.25	Unknown
gi|24380129|ref|NP_722084.1|	SMU.1761	-	hypothetical protein SMU.1761c [Streptococcus mutans UA159]	15	52	25	22	0.6	2.36364	Unknown
gi|24378806|ref|NP_720761.1|	SMU.303	-	hypothetical protein SMU.303 [Streptococcus mutans UA159]	14	36	24	21	0.583333	1.71429	Unknown
gi|24378938|ref|NP_720893.1|	SMU.449	proB	gamma-glutamyl kinase [Streptococcus mutans UA159]	14	11	6	7	2.33333	1.57143	Amino acid biosynthesis; Glutamate family
gi|24378965|ref|NP_720920.1|	SMU.480	priA	primosome assembly protein PriA [Streptococcus mutans UA159]	14	9		1		9	DNA metabolism; DNA replication, recombination, and repair
gi|24379080|ref|NP_721035.1|	SMU.603	murF	putative D-Ala-D-Ala adding enzyme; UDP-N-acetylmuramoylalanyl-D-glutamyl-2,6- diaminopimelate-D-alanyl-D-alanyl ligase pentapeptide synthase [Streptococcus mutans UA159]	14	18	12	2	1.16667	9	Cell envelope; Biosynthesis and degradation of murein sacculus and peptidoglycan
gi|24379191|ref|NP_721146.1|	SMU.723	-	putative calcium-transporting ATPase; P-type ATPase [Streptococcus mutans UA159]	14	18	38	24	0.368421	0.75	Transport and binding proteins; Cations and iron carrying compounds
gi|24379285|ref|NP_721240.1|	SMU.830	rgpF	RgpFc protein [Streptococcus mutans UA159]	14	6	3	3	4.66667	2	Cell envelope; Surface polysaccharides, lipopolysaccharides and antigens
gi|24379304|ref|NP_721259.1|	SMU.849	rpmA	50S ribosomal protein L27 [Streptococcus mutans UA159]	14	33	31	9	0.451613	3.66667	Protein synthesis; Ribosomal proteins: synthesis and modification
gi|24379430|ref|NP_721385.1|	SMU.990	dapA	dihydrodipicolinate synthase [Streptococcus mutans UA159]	14	31	27	11	0.518519	2.81818	Amino acid biosynthesis; Aspartate family
gi|24379443|ref|NP_721398.1|	SMU.1003	gid	tRNA (uracil-5-)-methyltransferase Gid [Streptococcus mutans UA159]	14	17	7	3	2	5.66667	Cellular processes; Cell division
gi|24379490|ref|NP_721445.1|	SMU.1053	-	redox-sensing transcriptional repressor Rex [Streptococcus mutans UA159]	14	13	7	9	2	1.44444	Regulatory functions; Other
gi|24379541|ref|NP_721496.1|	SMU.1108	-	hypothetical protein SMU.1108c [Streptococcus mutans UA159]	14	3	14	6	1	0.5	Unassigned
gi|24379662|ref|NP_721617.1|	SMU.1238	-	hypothetical protein SMU.1238c [Streptococcus mutans UA159]	14	14	8	9	1.75	1.55556	Unknown
gi|24379868|ref|NP_721823.1|	SMU.1473	-	putative oxidoreductase [Streptococcus mutans UA159]	14	5	8	4	1.75	1.25	Unassigned
gi|24380082|ref|NP_722037.1|	SMU.1708	trkA	potassium transporter peripheral membrane component [Streptococcus mutans UA159]	14	27	4	10	3.5	2.7	Transport and binding proteins; Cations and iron carrying compounds
gi|24380092|ref|NP_722047.1|	SMU.1718	murI	glutamate racemase [Streptococcus mutans UA159]	14	10	3	10	4.66667	1	Cell envelope; Biosynthesis and degradation of murein sacculus and peptidoglycan
gi|24380109|ref|NP_722064.1|	SMU.1737	fabZ	(3R)-hydroxymyristoyl-ACP dehydratase [Streptococcus mutans UA159]	14	29	7	4	2	7.25	Fatty acid and phospholipid metabolism; Other
gi|24380113|ref|NP_722068.1|	SMU.1741	fabD	acyl-carrier-protein S-malonyltransferase [Streptococcus mutans UA159]	14	8	13	6	1.07692	1.33333	Fatty acid and phospholipid metabolism; Biosynthesis
gi|24380271|ref|NP_722226.1|	SMU.1921	dnaI	primosomal protein DnaI [Streptococcus mutans UA159]	14	10	13	11	1.07692	0.909091	DNA metabolism; DNA replication, recombination, and repair
gi|24378533|ref|NP_720488.1|	SMU.01	dnaA	chromosomal replication initiation protein [Streptococcus mutans UA159]	13	6	21	21	0.619048	0.285714	DNA metabolism; DNA replication, recombination, and repair
gi|24378562|ref|NP_720517.1|	SMU.34	purM	phosphoribosylaminoimidazole synthetase [Streptococcus mutans UA159]	13	10	20	22	0.65	0.454545	Purines, pyrimidines, nucleosides, and nucleotides; Purine ribonucleotide biosynthesis
gi|24378864|ref|NP_720819.1|	SMU.367	-	hypothetical protein SMU.367 [Streptococcus mutans UA159]	13	3	5	14	2.6	0.214286	Unassigned
gi|24378966|ref|NP_720921.1|	SMU.481	fmt	methionyl-tRNA formyltransferase [Streptococcus mutans UA159]	13	20	9	3	1.44444	6.66667	Protein synthesis; tRNA aminoacylation
gi|24378979|ref|NP_720934.1|	SMU.495	gldA	glycerol dehydrogenase [Streptococcus mutans UA159]	13	13	6	4	2.16667	3.25	Energy metabolism; Sugars
gi|24379052|ref|NP_721007.1|	SMU.572	folD	putative tetrahydrofolate dehydrogenase/cyclohydrolase [Streptococcus mutans UA159]	13	15	3	1	4.33333	15	Amino acid biosynthesis; Aspartate family Biosynthesis of cofactors, prosthetic groups, and carriers; Folic acid
gi|24379335|ref|NP_721290.1|	SMU.881	gtfA	sucrose phosphorylase, GtfA [Streptococcus mutans UA159]	13	6	8	24	1.625	0.25	Energy metabolism; Sugars Transport and binding proteins; Carbohydrates, organic alcohols, and acids
gi|24379339|ref|NP_721294.1|	SMU.886	galK	galactokinase [Streptococcus mutans UA159]	13	9	9	11	1.44444	0.818182	Energy metabolism; Sugars
gi|24379352|ref|NP_721307.1|	SMU.900	dapB	dihydrodipicolinate reductase [Streptococcus mutans UA159]	13	14	29	21	0.448276	0.666667	Amino acid biosynthesis; Aspartate family
gi|24379367|ref|NP_721322.1|	SMU.922	-	putative ABC transporter, ATP-binding protein [Streptococcus mutans UA159]	13	8	8	8	1.625	1	Transport and binding proteins; ABC Superfamily: membrane spanning permease
gi|24379414|ref|NP_721369.1|	SMU.972	murB	UDP-N-acetylenolpyruvoylglucosamine reductase [Streptococcus mutans UA159]	13	7	8	11	1.625	0.636364	Cell envelope; Biosynthesis and degradation of murein sacculus and peptidoglycan
gi|24379505|ref|NP_721460.1|	SMU.1068	-	putative ABC transporter, ATP-binding protein [Streptococcus mutans UA159]	13	14	6	5	2.16667	2.8	Transport and binding proteins; ABC Superfamily: ATP-binding protein
gi|24379734|ref|NP_721689.1|	SMU.1319	-	hypothetical protein SMU.1319c [Streptococcus mutans UA159]	13	9		7		1.28571	Unknown
gi|24379864|ref|NP_721819.1|	SMU.1467	apt	adenine phosphoribosyltransferase [Streptococcus mutans UA159]	13	23	14	8	0.928571	2.875	Purines, pyrimidines, nucleosides, and nucleotides; Salvage of nucleosides and nucleotides
gi|24379878|ref|NP_721833.1|	SMU.1485	-	putative endonuclease [Streptococcus mutans UA159]	13	20	3	7	4.33333	2.85714	Unknown
gi|24379976|ref|NP_721931.1|	SMU.1595	cah	putative carbonic anhydrase precursor [Streptococcus mutans UA159]	13	11	11	7	1.18182	1.57143	Central intermediary metabolism; Other metabolism
gi|24380214|ref|NP_722169.1|	SMU.1853	-	hypothetical protein SMU.1853 [Streptococcus mutans UA159]	13	8	29	38	0.448276	0.210526	Unknown
gi|24380317|ref|NP_722272.1|	SMU.1973	pepA	putative glutamyl-aminopeptidase; endo-1,4-beta-glucanase [Streptococcus mutans UA159]	13	10	12	15	1.08333	0.666667	Protein fate; Degradation of proteins, peptides, and glycopeptides
gi|24380398|ref|NP_722353.1|	SMU.2061	-	hypothetical protein SMU.2061 [Streptococcus mutans UA159]	13	5	7	6	1.85714	0.833333	Hypothetical
gi|24380425|ref|NP_722380.1|	SMU.2091	-	DNA mismatch repair protein [Streptococcus mutans UA159]	13	22	2	3	6.5	7.33333	DNA metabolism; DNA replication, recombination, and repair
gi|161486825|ref|NP_720552.2|	SMU.72	-	hypothetical protein SMU.72 [Streptococcus mutans UA159]	12	12	6	6	2	2	Unknown
gi|24378585|ref|NP_720540.1|	SMU.58	-	hypothetical protein SMU.58 [Streptococcus mutans UA159]	12	14	4	2	3	7	Hypothetical
gi|24378642|ref|NP_720597.1|	SMU.123	polC	DNA polymerase III PolC [Streptococcus mutans UA159]	12	24	18	9	0.666667	2.66667	DNA metabolism; DNA replication, recombination, and repair
gi|24378653|ref|NP_720608.1|	SMU.135	mleR	putative transcriptional regulator [Streptococcus mutans UA159]	12	4	1	5	12	0.8	Transcription; Transcription factors
gi|24378700|ref|NP_720655.1|	SMU.186	sloR	putative metal-dependent transcriptional regulator [Streptococcus mutans UA159]	12	9	5	8	2.4	1.125	Cellular processes; Pathogenesis
gi|24378742|ref|NP_720697.1|	SMU.232	ilvH	acetolactate synthase 3 regulatory subunit [Streptococcus mutans UA159]	12	10	11	3	1.09091	3.33333	Amino acid biosynthesis; Pyruvate family Biosynthesis of cofactors, prosthetic groups, and carriers; Pantothenate and coenzyme A
gi|24378760|ref|NP_720715.1|	SMU.251	-	ABC transporter membrane protein [Streptococcus mutans UA159]	12	19	18	12	0.666667	1.58333	Transport and binding proteins; ABC Superfamily: membrane spanning permease
gi|24378918|ref|NP_720873.1|	SMU.426	copA	copper-transporting ATPase; P-type ATPase [Streptococcus mutans UA159]	12	10	7	1	1.71429	10	Transport and binding proteins; Cations and iron carrying compounds
gi|24378926|ref|NP_720881.1|	SMU.435	-	putative N-acetylglucosamine-6-phosphate deacetylase [Streptococcus mutans UA159]	12	8	4	8	3	1	Energy metabolism; Other
gi|24378948|ref|NP_720903.1|	SMU.460	-	putative amino acid ABC transporter, permease [Streptococcus mutans UA159]	12	9	2	1	6	9	Transport and binding proteins; ABC Superfamily: membrane spanning permease
gi|24378969|ref|NP_720924.1|	SMU.484	pknB	putative serine/threonine protein kinase [Streptococcus mutans UA159]	12	2	21	3	0.571429	0.666667	Protein fate; Protein modification and repair
gi|24378990|ref|NP_720945.1|	SMU.506	-	putative type II restriction endonuclease [Streptococcus mutans UA159]	12	16	5	19	2.4	0.842105	DNA metabolism; DNA replication, recombination, and repair
gi|24379077|ref|NP_721032.1|	SMU.599	ddl	D-alanyl-alanine synthetase A [Streptococcus mutans UA159]	12	12	3	5	4	2.4	Cell envelope; Biosynthesis and degradation of murein sacculus and peptidoglycan
gi|24379158|ref|NP_721113.1|	SMU.685	-	hypothetical protein SMU.685 [Streptococcus mutans UA159]	12	18	20	22	0.6	0.818182	Hypothetical
gi|24379186|ref|NP_721141.1|	SMU.718	-	hypothetical protein SMU.718c [Streptococcus mutans UA159]	12	24	15	11	0.8	2.18182	Unassigned
gi|24379195|ref|NP_721150.1|	SMU.728	-	putative oxidoreductase [Streptococcus mutans UA159]	12	7	7	6	1.71429	1.16667	Unassigned
gi|24379261|ref|NP_721216.1|	SMU.804	-	hypothetical protein SMU.804 [Streptococcus mutans UA159]	12	10	2	2	6	5	Hypothetical
gi|24379280|ref|NP_721235.1|	SMU.825	rgpA	putative RgpAc; glycosyltransferase [Streptococcus mutans UA159]	12	14	6	6	2	2.33333	Cell envelope; Biosynthesis and degradation of surface polysaccharides and lipopolysaccharides
gi|24379638|ref|NP_721593.1|	SMU.1214	pyrC	dihydroorotase [Streptococcus mutans UA159]	12	22	23	5	0.521739	4.4	Purines, pyrimidines, nucleosides, and nucleotides; Nucleotide and nucleoside interconversions
gi|24379735|ref|NP_721690.1|	SMU.1321	-	hypothetical protein SMU.1321c [Streptococcus mutans UA159]	12	41	6	1	2	41	Unknown
gi|24379776|ref|NP_721731.1|	SMU.1367	-	hypothetical protein SMU.1367c [Streptococcus mutans UA159]	12	3	5	2	2.4	1.5	Unknown
gi|24379916|ref|NP_721871.1|	SMU.1527	atpC	F0F1 ATP synthase subunit epsilon [Streptococcus mutans UA159]	12	16	28	20	0.428571	0.8	Energy metabolism; ATP-proton motive force interconversion
gi|24379943|ref|NP_721898.1|	SMU.1557	-	hypothetical protein SMU.1557c [Streptococcus mutans UA159]	12	14	12	3	1	4.66667	Unknown
gi|24379964|ref|NP_721919.1|	SMU.1581	dnaX	DNA polymerase III subunits gamma and tau [Streptococcus mutans UA159]	12	19	10	5	1.2	3.8	DNA metabolism; DNA replication, recombination, and repair
gi|24380010|ref|NP_721965.1|	SMU.1631	-	putative peptidyl-prolyl cis-trans isomerase [Streptococcus mutans UA159]	12	21	6	2	2	10.5	Protein fate; Protein folding and stabilization
gi|24380165|ref|NP_722120.1|	SMU.1801	-	GTP-binding protein YqeH [Streptococcus mutans UA159]	12	18	19	21	0.631579	0.857143	Unknown
gi|24378801|ref|NP_720756.1|	SMU.298	-	hypothetical protein SMU.298 [Streptococcus mutans UA159]	11	8	20	10	0.55	0.8	Unknown
gi|24378906|ref|NP_720861.1|	SMU.413	-	putative ABC transporter, ATP-binding protein [Streptococcus mutans UA159]	11	22	5	21	2.2	1.04762	Transport and binding proteins; ABC Superfamily: ATP-binding protein
gi|24378919|ref|NP_720874.1|	SMU.427	copZ	putative copper chaperone [Streptococcus mutans UA159]	11	27	3		3.66667		Cellular processes; Chaperones
gi|24378963|ref|NP_720918.1|	SMU.478	gmk	guanylate kinase [Streptococcus mutans UA159]	11	17	5	2	2.2	8.5	Purines, pyrimidines, nucleosides, and nucleotides; Nucleotide and nucleoside interconversions
gi|24378984|ref|NP_720939.1|	SMU.500	-	putative ribosome-associated protein [Streptococcus mutans UA159]	11	111	26	23	0.423077	4.82609	Protein synthesis; Ribosomal proteins: synthesis and modification
gi|24379064|ref|NP_721019.1|	SMU.586	-	hypothetical protein SMU.586 [Streptococcus mutans UA159]	11	6	3	15	3.66667	0.4	Unknown
gi|24379066|ref|NP_721021.1|	SMU.588	-	hypothetical protein SMU.588 [Streptococcus mutans UA159]	11	9	4	8	2.75	1.125	Unknown
gi|24379140|ref|NP_721095.1|	SMU.667	nrdF	ribonucleotide-diphosphate reductase subunit beta [Streptococcus mutans UA159]	11	8	14	19	0.785714	0.421053	Purines, pyrimidines, nucleosides, and nucleotides; 2'-Deoyribonucleotide metabolism
gi|24379152|ref|NP_721107.1|	SMU.679	-	oxidoreductase [Streptococcus mutans UA159]	11	6	11	3	1	2	Unassigned
gi|24379163|ref|NP_721118.1|	SMU.691	pepT	peptidase T [Streptococcus mutans UA159]	11	16	8	3	1.375	5.33333	Protein fate; Degradation of proteins, peptides, and glycopeptides
gi|24379286|ref|NP_721241.1|	SMU.831	-	hypothetical protein SMU.831 [Streptococcus mutans UA159]	11	15	5	5	2.2	3	Unknown
gi|24379534|ref|NP_721489.1|	SMU.1098	-	putative oxidoreductase [Streptococcus mutans UA159]	11	14	10	10	1.1	1.4	Unassigned
gi|24379564|ref|NP_721519.1|	SMU.1133	phoU	putative phosphate transport system regulatory protein [Streptococcus mutans UA159]	11	14	20	12	0.55	1.16667	Regulatory functions; Other Transport and binding proteins; Anions
gi|24379608|ref|NP_721563.1|	SMU.1178	-	putative amino acid ABC transporter, ATP-binding protein [Streptococcus mutans UA159]	11	1	1	1	11	1	Transport and binding proteins; ABC Superfamily: ATP-binding protein
gi|24379670|ref|NP_721625.1|	SMU.1249	-	hypothetical protein SMU.1249c [Streptococcus mutans UA159]	11	6	1	7	11	0.857143	Hypothetical
gi|24379709|ref|NP_721664.1|	SMU.1293	-	hypothetical protein SMU.1293c [Streptococcus mutans UA159]	11	7	20	16	0.55	0.4375	Unknown
gi|24379841|ref|NP_721796.1|	SMU.1442	-	hypothetical protein SMU.1442c [Streptococcus mutans UA159]	11	28	34	21	0.323529	1.33333	Unknown
gi|24379848|ref|NP_721803.1|	SMU.1450	-	putative amino acid permease [Streptococcus mutans UA159]	11		2	1	5.5		Unassigned
gi|24379928|ref|NP_721883.1|	SMU.1539	glgB	glycogen branching enzyme [Streptococcus mutans UA159]	11	30	2	8	5.5	3.75	Energy metabolism; Sugars
gi|24380188|ref|NP_722143.1|	SMU.1824	-	transcriptional repressor CodY [Streptococcus mutans UA159]	11	8	11	9	1	0.888889	Regulatory functions; DNA interactions
gi|24380193|ref|NP_722148.1|	SMU.1831	aspG	putative L-asparaginase [Streptococcus mutans UA159]	11	2	1	1	11	2	Amino acid biosynthesis; Aspartate family
gi|24380201|ref|NP_722156.1|	SMU.1839	manA	mannose-6-phosphate isomerase [Streptococcus mutans UA159]	11	11	12	9	0.916667	1.22222	Energy metabolism; Sugars
gi|24380297|ref|NP_722252.1|	SMU.1949	pbp2a	putative membrane carboxypeptidase, penicillin-binding protein 2a [Streptococcus mutans UA159]	11	6	7	7	1.57143	0.857143	Cell envelope; Biosynthesis and degradation of murein sacculus and peptidoglycan
gi|24380347|ref|NP_722302.1|	SMU.2004	infA	translation initiation factor IF-1 [Streptococcus mutans UA159]	11	7	5	4	2.2	1.75	Protein synthesis; Translation factors
gi|24380394|ref|NP_722349.1|	SMU.2057	-	putative cadmium-transporting ATPase; P-type ATPase [Streptococcus mutans UA159]	11	11	5	2	2.2	5.5	Cellular processes; Detoxification
gi|24378592|ref|NP_720547.1|	SMU.66	-	hypothetical protein SMU.66 [Streptococcus mutans UA159]	10	3	4	3	2.5	1	Unknown
gi|24378729|ref|NP_720684.1|	SMU.218	-	putative transcriptional regulator [Streptococcus mutans UA159]	10	8	3	4	3.33333	2	Transcription; Transcription factors
gi|24378768|ref|NP_720723.1|	SMU.260	-	hypothetical protein SMU.260 [Streptococcus mutans UA159]	10	9	13	13	0.769231	0.692308	Unknown
gi|24378920|ref|NP_720875.1|	SMU.428	-	hypothetical protein SMU.428 [Streptococcus mutans UA159]	10	16	2	1	5	16	Unknown
gi|24378961|ref|NP_720916.1|	SMU.474	luxS	S-ribosylhomocysteinase [Streptococcus mutans UA159]	10	7	8	12	1.25	0.583333	Cellular processes; Other
gi|24379144|ref|NP_721099.1|	SMU.671	citZ	methylcitrate synthase [Streptococcus mutans UA159]	10	6	8	3	1.25	2	Energy metabolism; TCA cycle
gi|24379236|ref|NP_721191.1|	SMU.777	aroD	3-dehydroquinate dehydratase [Streptococcus mutans UA159]	10	10	12	11	0.833333	0.909091	Amino acid biosynthesis; Aromatic amino acid family
gi|24379240|ref|NP_721195.1|	SMU.781	-	prephenate dehydrogenase [Streptococcus mutans UA159]	10	13	8	1	1.25	13	Amino acid biosynthesis; Aromatic amino acid family
gi|24379295|ref|NP_721250.1|	SMU.840	-	hypothetical protein SMU.840c [Streptococcus mutans UA159]	10	14	4	4	2.5	3.5	Hypothetical
gi|24379296|ref|NP_721251.1|	SMU.841	-	putative aminotransferase [Streptococcus mutans UA159]	10	7	18	11	0.555556	0.636364	Biosynthesis of cofactors, prosthetic groups, and carriers; Other
gi|24379341|ref|NP_721296.1|	SMU.888	galE	UDP-galactose 4-epimerase, GalE [Streptococcus mutans UA159]	10	11	4	2	2.5	5.5	Energy metabolism; Sugars
gi|24379387|ref|NP_721342.1|	SMU.943	-	putative hydroxymethylglutaryl-CoA synthase [Streptococcus mutans UA159]	10	15	4	5	2.5	3	Central intermediary metabolism; Other
gi|24379462|ref|NP_721417.1|	SMU.1023	pycB	oxaloacetate decarboxylase [Streptococcus mutans UA159]	10	7		2		3.5	Amino acid biosynthesis; Pyruvate family
gi|24379548|ref|NP_721503.1|	SMU.1116	-	hypothetical protein SMU.1116c [Streptococcus mutans UA159]	10	10	7	6	1.42857	1.66667	Hypothetical
gi|24379791|ref|NP_721746.1|	SMU.1386	urk	uridine kinase [Streptococcus mutans UA159]	10	13	6	4	1.66667	3.25	Purines, pyrimidines, nucleosides, and nucleotides; Nucleotide and nucleoside interconversions
gi|24379818|ref|NP_721773.1|	SMU.1415	-	putative phosphatase involved in N-acetyl-glucosamine catabolism [Streptococcus mutans UA159]	10	10	4	4	2.5	2.5	Central intermediary metabolism; Amino sugars
gi|24379867|ref|NP_721822.1|	SMU.1472	recJ	putative single-strand DNA-specific exonuclease RecJ [Streptococcus mutans UA159]	10	14	4		2.5		DNA metabolism; DNA replication, recombination, and repair
gi|24379906|ref|NP_721861.1|	SMU.1516	covS	putative histidine kinase CovS; VicK-like protein [Streptococcus mutans UA159]	10	6	4	3	2.5	2	Signal transduction; Two-component systems
gi|24380003|ref|NP_721958.1|	SMU.1623	-	hypothetical protein SMU.1623c [Streptococcus mutans UA159]	10	2	16	5	0.625	0.4	Unknown
gi|24380023|ref|NP_721978.1|	SMU.1645	-	tellurite resistance protein TehB [Streptococcus mutans UA159]	10	6	3	1	3.33333	6	Cellular processes; Toxin production and resistance
gi|24380211|ref|NP_722166.1|	SMU.1850	pepP	putative aminopeptidase P [Streptococcus mutans UA159]	10	8	7	10	1.42857	0.8	Protein fate; Degradation of proteins, peptides, and glycopeptides
gi|24380219|ref|NP_722174.1|	SMU.1859	ssb	single-strand DNA-binding protein [Streptococcus mutans UA159]	10	5	8	1	1.25	5	DNA metabolism; DNA replication, recombination, and repair
gi|24380477|ref|NP_722432.1|	SMU.2149	cbiO	cobalt transporter ATP-binding subunit [Streptococcus mutans UA159]	10	16	3	10	3.33333	1.6	Transport and binding proteins; ABC Superfamily: ATP-binding protein
gi|24378751|ref|NP_720706.1|	SMU.242	-	putative amino acid ABC transporter, permease protein, glutamine transport system [Streptococcus mutans UA159]	9	4	11	9	0.818182	0.444444	Transport and binding proteins; ABC Superfamily: membrane spanning permease Transport and binding proteins; ABC Superfamily: substrate-binding protein
gi|24378836|ref|NP_720791.1|	SMU.338	-	Jag family RNA-binding protein [Streptococcus mutans UA159]	9	13		2		6.5	Unknown
gi|24378853|ref|NP_720808.1|	SMU.356	purR	purine operon repressor [Streptococcus mutans UA159]	9	9	2	3	4.5	3	Purines, pyrimidines, nucleosides, and nucleotides; Purine ribonucleotide biosynthesis Regulatory functions; DNA interactions
gi|24378866|ref|NP_720821.1|	SMU.369	-	hypothetical protein SMU.369c [Streptococcus mutans UA159]	9	6	3	2	3	3	Unknown
gi|24378973|ref|NP_720928.1|	SMU.488	-	putative hydrolase [Streptococcus mutans UA159]	9	11	22	7	0.409091	1.57143	Unassigned
gi|24379034|ref|NP_720989.1|	SMU.553	ylmE	hypothetical protein SMU.553 [Streptococcus mutans UA159]	9	13	5	5	1.8	2.6	Unknown
gi|24379157|ref|NP_721112.1|	SMU.684	-	hypothetical protein SMU.684 [Streptococcus mutans UA159]	9	8	2	2	4.5	4	Hypothetical
gi|24379231|ref|NP_721186.1|	SMU.772	gbpD	putative glucan-binding protein D; BglB-like protein [Streptococcus mutans UA159]	9	6		5		1.2	Transport and binding proteins; Carbohydrates, organic alcohols, and acids
gi|24379245|ref|NP_721200.1|	SMU.787	-	putative transcriptional regulator [Streptococcus mutans UA159]	9	15	5	2	1.8	7.5	Regulatory functions; DNA interactions
gi|24379344|ref|NP_721299.1|	SMU.891	hsdM	type I restriction-modification system DNA methylase [Streptococcus mutans UA159]	9	9	4	16	2.25	0.5625	DNA metabolism; Restriction/modification
gi|24379483|ref|NP_721438.1|	SMU.1045	ppnK	inorganic polyphosphate/ATP-NAD kinase [Streptococcus mutans UA159]	9	16	19	9	0.473684	1.77778	Biosynthesis of cofactors, prosthetic groups, and carriers; Pyridine nucleotides
gi|24379569|ref|NP_721524.1|	SMU.1138	pstS	putative ABC transporter, phosphate-binding protein [Streptococcus mutans UA159]	9	1		2		0.5	Transport and binding proteins; ABC Superfamily: substrate-binding protein
gi|24379707|ref|NP_721662.1|	SMU.1291	-	hypothetical protein SMU.1291c [Streptococcus mutans UA159]	9	2	1	2	9	1	Amino acid biosynthesis; Pyruvate family
gi|24379772|ref|NP_721727.1|	SMU.1361	-	TetR family transcriptional regulator [Streptococcus mutans UA159]	9	30	8	15	1.125	2	Transcription; Transcription factors
gi|24379830|ref|NP_721785.1|	SMU.1427	-	hypothetical protein SMU.1427c [Streptococcus mutans UA159]	9	4	1	4	9	1	Unknown
gi|24379835|ref|NP_721790.1|	SMU.1432	-	putative endoglucanase precursor [Streptococcus mutans UA159]	9	17	1	1	9	17	Energy metabolism; Biosynthesis and degradation of polysaccharides
gi|24379847|ref|NP_721802.1|	SMU.1449	-	putative fibronectin/fibrinogen-binding protein [Streptococcus mutans UA159]	9	6	3	2	3	3	Cellular processes; Pathogenesis Transport and binding proteins; Amino acids, peptides, and amines
gi|24379891|ref|NP_721846.1|	SMU.1499	rexA	putative exonuclease RexA [Streptococcus mutans UA159]	9	16	1	5	9	3.2	DNA metabolism; DNA replication, recombination, and repair
gi|24379947|ref|NP_721902.1|	SMU.1562	trk	putative potassium uptake protein TrkA [Streptococcus mutans UA159]	9	19	24	17	0.375	1.11765	Transport and binding proteins; Cations and iron carrying compounds
gi|24379971|ref|NP_721926.1|	SMU.1589	-	putative hexosyltransferase [Streptococcus mutans UA159]	9	15	3	13	3	1.15385	Cell envelope; Biosynthesis and degradation of murein sacculus and peptidoglycan
gi|24379988|ref|NP_721943.1|	SMU.1607	vacB	putative exoribonuclease R (RNase R) [Streptococcus mutans UA159]	9	22	13	18	0.692308	1.22222	Transcription; Degradation of RNA
gi|24380210|ref|NP_722165.1|	SMU.1849	comEB	putative deoxycytidylate deaminase [Streptococcus mutans UA159]	9	3	3		3		Cellular processes; DNA transformation
gi|24380338|ref|NP_722293.1|	SMU.1995	-	putative transcriptional regulator [Streptococcus mutans UA159]	9	13	1	1	9	13	Transcription; Transcription factors
gi|24380427|ref|NP_722382.1|	SMU.2093	argR	putative transcriptional regulator of arginine metabolism [Streptococcus mutans UA159]	9	25	5	2	1.8	12.5	Regulatory functions; General regulatory
gi|24380467|ref|NP_722422.1|	SMU.2135	rpsD	hypothetical protein SMU.2137c [Streptococcus mutans UA159]	9	4	2	2	4.5	2	Protein synthesis; Ribosomal proteins: synthesis and modification
gi|24380473|ref|NP_722428.1|	SMU.2143	mnmA	tRNA (5-methylaminomethyl-2-thiouridylate)-methyltransferase [Streptococcus mutans UA159]	9	11	2	1	4.5	11	Protein synthesis; tRNA and rRNA base modification
gi|24378590|ref|NP_720545.1|	SMU.64	ruvB	Holliday junction DNA helicase B [Streptococcus mutans UA159]	8	7					DNA metabolism; DNA replication, recombination, and repair
gi|24378625|ref|NP_720580.1|	SMU.104	-	putative alpha-glucosidase; glycosyl hydrolase [Streptococcus mutans UA159]	8	17	1	6	8	2.83333	Signal transduction; PTS
gi|24378764|ref|NP_720719.1|	SMU.256	oppB	putative oligopeptide transport system, permease protein OppB [Streptococcus mutans UA159]	8	14					Transport and binding proteins; ABC Superfamily: membrane spanning permease
gi|24378781|ref|NP_720736.1|	SMU.275	araD	L-ribulose-5-phosphate 4-epimerase [Streptococcus mutans UA159]	8	11	7	4	1.14286	2.75	Energy metabolism; Sugars
gi|24378849|ref|NP_720804.1|	SMU.352	-	ribulose-phosphate 3-epimerase [Streptococcus mutans UA159]	8	12	9	1	0.888889	12	Energy metabolism; Pentose phosphate pathway
gi|24378851|ref|NP_720806.1|	SMU.354	-	hypothetical protein SMU.354 [Streptococcus mutans UA159]	8	17		1		17	Unknown
gi|24378947|ref|NP_720902.1|	SMU.459	-	putative ABC transporter, amino acid binding protein [Streptococcus mutans UA159]	8	5					Transport and binding proteins; ABC Superfamily: substrate-binding protein
gi|24378972|ref|NP_720927.1|	SMU.487	-	putative response regulator [Streptococcus mutans UA159]	8	5	2	4	4	1.25	Signal transduction; Two-component systems
gi|24379096|ref|NP_721051.1|	SMU.623	-	putative deacetylase [Streptococcus mutans UA159]	8	7		2		3.5	Unassigned
gi|24379179|ref|NP_721134.1|	SMU.711	-	hypothetical protein SMU.711 [Streptococcus mutans UA159]	8	6		2		3	Unknown
gi|24379313|ref|NP_721268.1|	SMU.858	pyrB	aspartate carbamoyltransferase catalytic subunit [Streptococcus mutans UA159]	8	7	2	1	4	7	Purines, pyrimidines, nucleosides, and nucleotides; Pyrimidine ribonucleotide biosynthesis
gi|24379316|ref|NP_721271.1|	SMU.862	-	putative permease [Streptococcus mutans UA159]	8	5	4	2	2	2.5	Unknown
gi|24379376|ref|NP_721331.1|	SMU.932	-	hypothetical protein SMU.932 [Streptococcus mutans UA159]	8	6	6	3	1.33333	2	Unknown
gi|24379380|ref|NP_721335.1|	SMU.936	-	putative amino acid ABC transporter, ATP-binding protein [Streptococcus mutans UA159]	8	5	1	3	8	1.66667	Transport and binding proteins; ABC Superfamily: ATP-binding protein
gi|24379516|ref|NP_721471.1|	SMU.1079	-	putative ABC transporter, ATP-binding protein [Streptococcus mutans UA159]	8	2	7	10	1.14286	0.2	Transport and binding proteins; ABC Superfamily: ATP-binding protein
gi|24379624|ref|NP_721579.1|	SMU.1196	-	hypothetical protein SMU.1196c [Streptococcus mutans UA159]	8	15	11	6	0.727273	2.5	Unknown
gi|24379627|ref|NP_721582.1|	SMU.1201	-	hypothetical protein SMU.1201c [Streptococcus mutans UA159]	8	2	8	11	1	0.181818	Unknown
gi|24379658|ref|NP_721613.1|	SMU.1234	rpiA	ribose-5-phosphate isomerase A [Streptococcus mutans UA159]	8	17	13	12	0.615385	1.41667	Energy metabolism; Pentose phosphate pathway
gi|24379721|ref|NP_721676.1|	SMU.1305	-	hypothetical protein SMU.1305c [Streptococcus mutans UA159]	8	4	18	2	0.444444	2	Unknown
gi|24379926|ref|NP_721881.1|	SMU.1537	glgD	putative glycogen biosynthesis protein GlgD [Streptococcus mutans UA159]	8	24	6	4	1.33333	6	Energy metabolism; Sugars
gi|24380056|ref|NP_722011.1|	SMU.1678	-	acyl-CoA thioesterase [Streptococcus mutans UA159]	8	5	10	27	0.8	0.185185	Unknown
gi|24380145|ref|NP_722100.1|	SMU.1779	-	putative RNA methyltransferase [Streptococcus mutans UA159]	8	3	1		8		Protein synthesis; tRNA and rRNA base modification
gi|24380167|ref|NP_722122.1|	SMU.1803	-	hypothetical protein SMU.1803c [Streptococcus mutans UA159]	8	8	2	1	4	8	Unknown
gi|24380179|ref|NP_722134.1|	SMU.1815	scnR	putative response regulator; ScnR-like protein [Streptococcus mutans UA159]	8	4	14	2	0.571429	2	Signal transduction; Two-component systems
gi|24380314|ref|NP_722269.1|	SMU.1970	-	putative phenylalanyl-tRNA synthetase, beta subunit [Streptococcus mutans UA159]	8	1	1		8		Protein synthesis; tRNA aminoacylation
gi|24378579|ref|NP_720534.1|	SMU.51	purK	phosphoribosylaminoimidazole carboxylase ATPase subunit [Streptococcus mutans UA159]	7	9	5	4	1.4	2.25	Purines, pyrimidines, nucleosides, and nucleotides; Purine ribonucleotide biosynthesis
gi|24378593|ref|NP_720548.1|	SMU.67	-	putative acyltransferase [Streptococcus mutans UA159]	7	1	2	7	3.5	0.142857	Unassigned
gi|24378731|ref|NP_720686.1|	SMU.220	-	hypothetical protein SMU.220c [Streptococcus mutans UA159]	7	23	4	5	1.75	4.6	Hypothetical
gi|24378767|ref|NP_720722.1|	SMU.259	oppF	putative oligopeptide ABC transporter, ATP-binding protein OppF [Streptococcus mutans UA159]	7	11	8	7	0.875	1.57143	Transport and binding proteins; ABC Superfamily: ATP-binding protein
gi|24378791|ref|NP_720746.1|	SMU.287	-	putative ComB, accessory factor for ComA [Streptococcus mutans UA159]	7	11	8	11	0.875	1	Cellular processes; Competence Transport and binding proteins; ABC Superfamily: substrate-binding protein
gi|24378827|ref|NP_720782.1|	SMU.329	-	hypothetical protein SMU.329 [Streptococcus mutans UA159]	7	5	7	12	1	0.416667	Unknown
gi|24378899|ref|NP_720854.1|	SMU.406	-	hypothetical protein SMU.406c [Streptococcus mutans UA159]	7	7					Unassigned
gi|24379031|ref|NP_720986.1|	SMU.550	ftsQ	putative cell division protein FtsQ (DivIB) [Streptococcus mutans UA159]	7	19	1	1	7	19	Cellular processes; Cell division
gi|24379156|ref|NP_721111.1|	SMU.683	-	putative ATP-binding protein [Streptococcus mutans UA159]	7	2	1		7		Unknown
gi|24379222|ref|NP_721177.1|	SMU.761	-	putative protease [Streptococcus mutans UA159]	7	7	2	1	3.5	7	Unassigned
gi|24379238|ref|NP_721193.1|	SMU.779	aroB	3-dehydroquinate synthase [Streptococcus mutans UA159]	7	4	4	5	1.75	0.8	Amino acid biosynthesis; Aromatic amino acid family
gi|24379243|ref|NP_721198.1|	SMU.785	aroK	putative shikimate kinase [Streptococcus mutans UA159]	7	3	2	2	3.5	1.5	Amino acid biosynthesis; Aromatic amino acid family
gi|24379265|ref|NP_721220.1|	SMU.809	uvrB	excinuclease ABC subunit B [Streptococcus mutans UA159]	7	8	8	7	0.875	1.14286	DNA metabolism; DNA replication, recombination, and repair
gi|24379298|ref|NP_721253.1|	SMU.843	-	hypothetical protein SMU.843 [Streptococcus mutans UA159]	7	5		3		1.66667	Unknown
gi|24379305|ref|NP_721260.1|	SMU.850	-	hypothetical protein SMU.850 [Streptococcus mutans UA159]	7	9					Unassigned
gi|24379345|ref|NP_721300.1|	SMU.892	hsdS	putative type I restriction-modification system, specificity determinant; restriction endonuclease [Streptococcus mutans UA159]	7	2	5	4	1.4	0.5	DNA metabolism; Restriction/modification
gi|24379386|ref|NP_721341.1|	SMU.942	mvaA	putative hydroxymethylglutaryl-CoA reductase [Streptococcus mutans UA159]	7		2	1	3.5		Energy metabolism; Other
gi|24379409|ref|NP_721364.1|	SMU.967	folC	putative folyl-polyglutamate synthetase [Streptococcus mutans UA159]	7	4	8	2	0.875	2	Biosynthesis of cofactors, prosthetic groups, and carriers; Folic acid
gi|24379424|ref|NP_721379.1|	SMU.984	-	hypothetical protein SMU.984 [Streptococcus mutans UA159]	7	9		1		9	Hypothetical
gi|24379432|ref|NP_721387.1|	SMU.992	-	hypothetical protein SMU.992 [Streptococcus mutans UA159]	7	6	4	4	1.75	1.5	Hypothetical
gi|24379477|ref|NP_721432.1|	SMU.1039	-	putative lipopolysaccharide glycosyltransferase [Streptococcus mutans UA159]	7		7	8	1		Cell envelope; Biosynthesis and degradation of surface polysaccharides and lipopolysaccharides
gi|24379565|ref|NP_721520.1|	SMU.1134	-	putative phosphate ABC transporter, ATP-binding protein [Streptococcus mutans UA159]	7	4	4		1.75		Transport and binding proteins; ABC Superfamily: ATP-binding protein
gi|24379573|ref|NP_721528.1|	SMU.1142	spxA	transcriptional regulator Spx [Streptococcus mutans UA159]	7	14	3	2	2.33333	7	Unknown
gi|24379591|ref|NP_721546.1|	SMU.1160	-	hypothetical protein SMU.1160c [Streptococcus mutans UA159]	7	14		1		14	Hypothetical
gi|24379611|ref|NP_721566.1|	SMU.1182	mtlD	mannitol-1-phosphate 5-dehydrogenase [Streptococcus mutans UA159]	7	12	6	4	1.16667	3	Energy metabolism; Sugars
gi|24379622|ref|NP_721577.1|	SMU.1194	-	putative ABC transporter, ATP-binding protein [Streptococcus mutans UA159]	7	8	2	1	3.5	8	Transport and binding proteins; ABC Superfamily: ATP-binding protein
gi|24379728|ref|NP_721683.1|	SMU.1312	aspB	aspartate aminotransferase [Streptococcus mutans UA159]	7	28	5	1	1.4	28	Amino acid biosynthesis; Aspartate family
gi|24379730|ref|NP_721685.1|	SMU.1314	-	hypothetical protein SMU.1314 [Streptococcus mutans UA159]	7	13		5		2.6	Unknown
gi|24379793|ref|NP_721748.1|	SMU.1388	-	putative RNA helicase [Streptococcus mutans UA159]	7	5	4	4	1.75	1.25	Transcription; Degradation of RNA
gi|24379803|ref|NP_721758.1|	SMU.1398	-	putative transcriptional regulator [Streptococcus mutans UA159]	7	2	7	2	1	1	Mobile and extrachromosomal element functions; Prophage functions
gi|24379853|ref|NP_721808.1|	SMU.1455	mutX	mutator protein, pyrophosphohydrolase [Streptococcus mutans UA159]	7	5	1		7		Purines, pyrimidines, nucleosides, and nucleotides; Nucleotide and nucleoside interconversions
gi|24379880|ref|NP_721835.1|	SMU.1487	-	hypothetical protein SMU.1487 [Streptococcus mutans UA159]	7	10	1	1	7	10	Unknown
gi|24379892|ref|NP_721847.1|	SMU.1500	rexB	putative exonuclease RexB [Streptococcus mutans UA159]	7	6	1	2	7	3	DNA metabolism; DNA replication, recombination, and repair
gi|24379914|ref|NP_721869.1|	SMU.1525	murA	UDP-N-acetylglucosamine 1-carboxyvinyltransferase [Streptococcus mutans UA159]	7	7	9	7	0.777778	1	Cell envelope; Biosynthesis and degradation of murein sacculus and peptidoglycan
gi|24379930|ref|NP_721885.1|	SMU.1542	-	putative lipid kinase [Streptococcus mutans UA159]	7	6	4	1	1.75	6	Unknown
gi|24379970|ref|NP_721925.1|	SMU.1588	-	putative hexosyltransferase [Streptococcus mutans UA159]	7	17	2	8	3.5	2.125	Cell envelope; Biosynthesis and degradation of murein sacculus and peptidoglycan
gi|24380009|ref|NP_721964.1|	SMU.1629	-	putative cell division protein; DNA segregation ATPase [Streptococcus mutans UA159]	7	6	13	9	0.538462	0.666667	Cellular processes; Cell division
gi|24380090|ref|NP_722045.1|	SMU.1716	-	hypothetical protein SMU.1716c [Streptococcus mutans UA159]	7	5	1	3	7	1.66667	Unknown
gi|24380097|ref|NP_722052.1|	SMU.1724	-	putative rRNA methylase [Streptococcus mutans UA159]	7	13	1	2	7	6.5	Protein synthesis; tRNA and rRNA base modification
gi|24380107|ref|NP_722062.1|	SMU.1735	accD	acetyl-CoA carboxylase subunit beta [Streptococcus mutans UA159]	7	4	10	3	0.7	1.33333	Fatty acid and phospholipid metabolism; Other
gi|24380269|ref|NP_722224.1|	SMU.1919	sapR2	hypothetical protein SMU.1919 [Streptococcus mutans UA159]	7	6	5	6	1.4	1	Regulatory functions; General regulatory
gi|24380281|ref|NP_722236.1|	SMU.1931	gidB	glucose-inhibited division protein B [Streptococcus mutans UA159]	7	15	3	7	2.33333	2.14286	Cellular processes; Cell division
gi|24380293|ref|NP_722248.1|	SMU.1945	-	hypothetical protein SMU.1945 [Streptococcus mutans UA159]	7	3	10	3	0.7	1	Unknown
gi|24380295|ref|NP_722250.1|	SMU.1947	nusG	transcription antitermination protein NusG [Streptococcus mutans UA159]	7	11	32	19	0.21875	0.578947	Transcription; Transcription factors
gi|24380323|ref|NP_722278.1|	SMU.1979	-	hypothetical protein SMU.1979c [Streptococcus mutans UA159]	7	23	2	4	3.5	5.75	Unknown
gi|24380337|ref|NP_722292.1|	SMU.1994	adcC	putative ABC transporter, ATP-binding protein [Streptococcus mutans UA159]	7	11	4	5	1.75	2.2	Transport and binding proteins; ABC Superfamily: ATP-binding protein
gi|24380356|ref|NP_722311.1|	SMU.2014	rpsN	30S ribosomal protein S14 [Streptococcus mutans UA159]	7	24	12	2	0.583333	12	Protein synthesis; Ribosomal proteins: synthesis and modification
gi|161486822|ref|NP_721514.2|	SMU.1127	rpsT	30S ribosomal protein S20 [Streptococcus mutans UA159]	6	21	13		0.461538		Protein synthesis; Ribosomal proteins: synthesis and modification
gi|24378544|ref|NP_720499.1|	SMU.14	hprT	hypoxanthine-guanine phosphoribosyltransferase [Streptococcus mutans UA159]	6	23	2	3	3	7.66667	Purines, pyrimidines, nucleosides, and nucleotides; Salvage of nucleosides and nucleotides
gi|24378548|ref|NP_720503.1|	SMU.20	mreC	putative cell shape-determining protein MreC [Streptococcus mutans UA159]	6	12	1		6		Cell envelope; Biosynthesis and degradation of murein sacculus and peptidoglycan
gi|24378563|ref|NP_720518.1|	SMU.35	purN	phosphoribosylglycinamide formyltransferase [Streptococcus mutans UA159]	6	3	10	7	0.6	0.428571	Purines, pyrimidines, nucleosides, and nucleotides; Purine ribonucleotide biosynthesis
gi|24378638|ref|NP_720593.1|	SMU.118	-	putative esterase [Streptococcus mutans UA159]	6	6	4	1	1.5	6	Unassigned
gi|24378686|ref|NP_720641.1|	SMU.172	-	putative cell growth regulatory protein [Streptococcus mutans UA159]	6		1	2	6		Unknown
gi|24378701|ref|NP_720656.1|	SMU.187	-	hypothetical protein SMU.187c [Streptococcus mutans UA159]	6	2	2		3		Protein synthesis; tRNA and rRNA base modification
gi|24378728|ref|NP_720683.1|	SMU.217	-	hypothetical protein SMU.217c [Streptococcus mutans UA159]	6	19	29	26	0.206897	0.730769	Unknown
gi|24378739|ref|NP_720694.1|	SMU.228	-	putative alkaline-shock protein [Streptococcus mutans UA159]	6	7					Cellular processes; Adaptations to atypical conditions
gi|24378750|ref|NP_720705.1|	SMU.241	-	putative ABC transporter, ATP-binding protein; amino acid transport system [Streptococcus mutans UA159]	6	7	3	2	2	3.5	Transport and binding proteins; ABC Superfamily: ATP-binding protein
gi|24378823|ref|NP_720778.1|	SMU.325	dut	deoxyuridine 5'-triphosphate nucleotidohydrolase [Streptococcus mutans UA159]	6	2		3		0.666667	Purines, pyrimidines, nucleosides, and nucleotides; Sugar-nucleotide biosynthesis and conversions
gi|24378903|ref|NP_720858.1|	SMU.410	brpA	putative transcriptional regulator [Streptococcus mutans UA159]	6	2	2	4	3	0.5	Transcription; Transcription factors
gi|24378934|ref|NP_720889.1|	SMU.445	glyQ	glycyl-tRNA synthetase subunit alpha [Streptococcus mutans UA159]	6	1	4	1	1.5	1	Protein synthesis; tRNA aminoacylation
gi|24378937|ref|NP_720892.1|	SMU.448	-	hypothetical protein SMU.448 [Streptococcus mutans UA159]	6	7	1	1	6	7	Unknown
gi|24378974|ref|NP_720929.1|	SMU.489	-	hypothetical protein SMU.489 [Streptococcus mutans UA159]	6	18	1	1	6	18	Purines, pyrimidines, nucleosides, and nucleotides; Salvage of nucleosides and nucleotides
gi|24378988|ref|NP_720943.1|	SMU.504	dam	putative site-specific DNA-methyltransferase [Streptococcus mutans UA159]	6	8	1		6		DNA metabolism; DNA replication, recombination, and repair
gi|24379063|ref|NP_721018.1|	SMU.585	recN	DNA repair protein RecN [Streptococcus mutans UA159]	6	8					DNA metabolism; DNA replication, recombination, and repair
gi|24379207|ref|NP_721162.1|	SMU.744	ftsY	putative cell division protein FtsY; signal recognition particle (docking protein) [Streptococcus mutans UA159]	6	11	12	8	0.5	1.375	Protein fate; Protein and peptide secretion and trafficking
gi|24379275|ref|NP_721230.1|	SMU.820	-	hypothetical protein SMU.820 [Streptococcus mutans UA159]	6	2	1	2	6	1	Unknown
gi|24379283|ref|NP_721238.1|	SMU.828	rgpD	putative polysaccharide ABC transporter, ATP-binding protein [Streptococcus mutans UA159]	6	15	6	3	1	5	Transport and binding proteins; ABC Superfamily: ATP-binding protein
gi|24379289|ref|NP_721244.1|	SMU.834	-	hypothetical protein SMU.834 [Streptococcus mutans UA159]	6	4	7	4	0.857143	1	Unassigned
gi|24379311|ref|NP_721266.1|	SMU.856	pyrR	pyrimidine regulatory protein PyrR [Streptococcus mutans UA159]	6	7	4	6	1.5	1.16667	Purines, pyrimidines, nucleosides, and nucleotides; Pyrimidine ribonucleotide biosynthesis Regulatory functions; DNA interactions
gi|24379317|ref|NP_721272.1|	SMU.863	-	putative ABC transporter, ATP-binding protein [Streptococcus mutans UA159]	6	3	2	1	3	3	Transport and binding proteins; ABC Superfamily: ATP-binding protein
gi|24379336|ref|NP_721291.1|	SMU.882	msmK	multiple sugar-binding ABC transporter, ATP-binding protein, MsmK [Streptococcus mutans UA159]	6	13	10	10	0.6	1.3	Energy metabolism; Sugars Transport and binding proteins; ABC Superfamily: ATP-binding protein
gi|24379373|ref|NP_721328.1|	SMU.928	-	putative histidine kinase [Streptococcus mutans UA159]	6	6	2		3		Signal transduction; Two-component systems
gi|24379385|ref|NP_721340.1|	SMU.941	-	hypothetical protein SMU.941c [Streptococcus mutans UA159]	6	13	3	5	2	2.6	Unknown
gi|24379388|ref|NP_721343.1|	SMU.944	thyA	thymidylate synthase [Streptococcus mutans UA159]	6	7	4	1	1.5	7	Biosynthesis of cofactors, prosthetic groups, and carriers; Folic acid
gi|24379487|ref|NP_721442.1|	SMU.1050	krpS	ribose-phosphate pyrophosphokinase [Streptococcus mutans UA159]	6	20	8	3	0.75	6.66667	Cellular processes; Chaperones Purines, pyrimidines, nucleosides, and nucleotides; Purine ribonucleotide biosynthesis
gi|24379543|ref|NP_721498.1|	SMU.1111	-	hypothetical protein SMU.1111c [Streptococcus mutans UA159]	6	5		15		0.333333	Unknown
gi|24379575|ref|NP_721530.1|	SMU.1144	truB	tRNA pseudouridine synthase B [Streptococcus mutans UA159]	6	7	2	4	3	1.75	Protein synthesis; tRNA and rRNA base modification
gi|24379609|ref|NP_721564.1|	SMU.1179	-	putative amino acid ABC transporter, permease protein [Streptococcus mutans UA159]	6	5	6	14	1	0.357143	Transport and binding proteins; ABC Superfamily: membrane spanning permease
gi|24379621|ref|NP_721576.1|	SMU.1193	-	putative transcriptional regulator [Streptococcus mutans UA159]	6	3	3	2	2	1.5	Transcription; Transcription factors
gi|24379653|ref|NP_721608.1|	SMU.1229	punA	purine nucleoside phosphorylase [Streptococcus mutans UA159]	6	12	4	2	1.5	6	Purines, pyrimidines, nucleosides, and nucleotides; Purine ribonucleotide biosynthesis
gi|24379711|ref|NP_721666.1|	SMU.1295	add	adenosine deaminase [Streptococcus mutans UA159]	6	5		1		5	Purines, pyrimidines, nucleosides, and nucleotides; Nucleotide and nucleoside interconversions
gi|24379862|ref|NP_721817.1|	SMU.1465	-	replication protein DnaD-like [Streptococcus mutans UA159]	6		5	3	1.2		DNA metabolism; DNA replication, recombination, and repair
gi|24379879|ref|NP_721834.1|	SMU.1486	-	hypothetical protein SMU.1486c [Streptococcus mutans UA159]	6	10	4	3	1.5	3.33333	Amino acid biosynthesis; Histidine family
gi|24379985|ref|NP_721940.1|	SMU.1604	-	hypothetical protein SMU.1604c [Streptococcus mutans UA159]	6	8	1	1	6	8	Unknown
gi|24379997|ref|NP_721952.1|	SMU.1617	era	GTP-binding protein Era [Streptococcus mutans UA159]	6	10	21	20	0.285714	0.5	Unassigned
gi|24380053|ref|NP_722008.1|	SMU.1675	metB	cystathionine gamma-synthase [Streptococcus mutans UA159]	6	9	4	2	1.5	4.5	Amino acid biosynthesis; Aspartate family
gi|24380094|ref|NP_722049.1|	SMU.1721	-	putative diaminopimelate decarboxylase [Streptococcus mutans UA159]	6	7	9	1	0.666667	7	Amino acid biosynthesis; Aspartate family
gi|24380139|ref|NP_722094.1|	SMU.1772	-	hypothetical protein SMU.1772c [Streptococcus mutans UA159]	6	4	1	1	6	4	Hypothetical
gi|24380162|ref|NP_722117.1|	SMU.1798	-	hypothetical protein SMU.1798c [Streptococcus mutans UA159]	6	9	8	9	0.75	1	Unknown
gi|24380205|ref|NP_722160.1|	SMU.1844	scrR	sucrose operon repressor [Streptococcus mutans UA159]	6	4	4		1.5		Regulatory functions; DNA interactions
gi|24380230|ref|NP_722185.1|	SMU.1874	lepC	putative signal peptidase I [Streptococcus mutans UA159]	6	19	5	1	1.2	19	Cellular processes; Protein and peptide secretion
gi|24380413|ref|NP_722368.1|	SMU.2078	-	Holliday junction resolvase-like protein [Streptococcus mutans UA159]	6	4	8	12	0.75	0.333333	Unknown
gi|24380423|ref|NP_722378.1|	SMU.2089	mutL	DNA mismatch repair protein [Streptococcus mutans UA159]	6	10	11	13	0.545455	0.769231	DNA metabolism; DNA replication, recombination, and repair
gi|24378599|ref|NP_720554.1|	SMU.74	-	hypothetical protein SMU.74 [Streptococcus mutans UA159]	5	8	3	12	1.66667	0.666667	Energy metabolism; Glycolysis/gluconeogenesis
gi|24378639|ref|NP_720594.1|	SMU.119	adh	putative alcohol dehydrogenase class III [Streptococcus mutans UA159]	5	2	2	1	2.5	2	Energy metabolism; Fermentation
gi|24378654|ref|NP_720609.1|	SMU.136	-	putative transcriptional regulator [Streptococcus mutans UA159]	5	6					Unknown
gi|24378779|ref|NP_720734.1|	SMU.273	ulaD	3-keto-L-gulonate-6-phosphate decarboxylase [Streptococcus mutans UA159]	5	8	3	1	1.66667	8	Energy metabolism; Sugars
gi|24378833|ref|NP_720788.1|	SMU.335	-	argininosuccinate lyase [Streptococcus mutans UA159]	5	5	7	4	0.714286	1.25	Amino acid biosynthesis; Glutamate family
gi|24378901|ref|NP_720856.1|	SMU.408	-	putative permease [Streptococcus mutans UA159]	5	3	1	3	5	1	Transport and binding proteins; Nucleosides, purines and pyrimidines
gi|24378910|ref|NP_720865.1|	SMU.417	-	hypothetical protein SMU.417 [Streptococcus mutans UA159]	5	3	6	3	0.833333	1	Unknown
gi|24378946|ref|NP_720901.1|	SMU.458	-	putative ATP-dependent RNA helicase [Streptococcus mutans UA159]	5	9	12	7	0.416667	1.28571	Transcription; Degradation of RNA
gi|24379004|ref|NP_720959.1|	SMU.522	-	hypothetical protein SMU.522 [Streptococcus mutans UA159]	5	5	7	6	0.714286	0.833333	Unknown
gi|24379010|ref|NP_720965.1|	SMU.528	-	hypothetical protein SMU.528c [Streptococcus mutans UA159]	5	3	1	12	5	0.25	Unknown
gi|24379058|ref|NP_721013.1|	SMU.580	xseA	exodeoxyribonuclease VII large subunit [Streptococcus mutans UA159]	5	8	2		2.5		Purines, pyrimidines, nucleosides, and nucleotides; Salvage of nucleosides and nucleotides
gi|24379155|ref|NP_721110.1|	SMU.682	-	hypothetical protein SMU.682 [Streptococcus mutans UA159]	5		3	1	1.66667		Hypothetical
gi|24379173|ref|NP_721128.1|	SMU.702	-	putative transcriptional regulator [Streptococcus mutans UA159]	5	8	9	3	0.555556	2.66667	Transcription; Transcription factors
gi|24379177|ref|NP_721132.1|	SMU.707	-	putative endolysin [Streptococcus mutans UA159]	5	7		1		7	Cell envelope; Biosynthesis and degradation of murein sacculus and peptidoglycan
gi|24379213|ref|NP_721168.1|	SMU.751	-	transcriptional accessory protein [Streptococcus mutans UA159]	5	3	2		2.5		Unknown
gi|24379251|ref|NP_721206.1|	SMU.794	-	hypothetical protein SMU.794 [Streptococcus mutans UA159]	5	6	11	14	0.454545	0.428571	Hypothetical
gi|24379268|ref|NP_721223.1|	SMU.813	-	transcription regulator [Streptococcus mutans UA159]	5	4	6	12	0.833333	0.333333	Hypothetical
gi|24379281|ref|NP_721236.1|	SMU.826	rgpB	rhamnosyltransferase [Streptococcus mutans UA159]	5	3	4	1	1.25	3	Cell envelope; Biosynthesis and degradation of surface polysaccharides and lipopolysaccharides
gi|24379322|ref|NP_721277.1|	SMU.868	trmD	tRNA (guanine-N(1)-)-methyltransferase [Streptococcus mutans UA159]	5	6	1	1	5	6	Protein synthesis; tRNA and rRNA base modification
gi|24379364|ref|NP_721319.1|	SMU.917	-	putative 6-pyruvoyl tetrahydropterin synthase [Streptococcus mutans UA159]	5	4	2		2.5		Biosynthesis of cofactors, prosthetic groups, and carriers; Other
gi|24379428|ref|NP_721383.1|	SMU.988	-	putative cardiolipin synthase [Streptococcus mutans UA159]	5	4	7	3	0.714286	1.33333	Fatty acid and phospholipid metabolism; Biosynthesis
gi|24379526|ref|NP_721481.1|	SMU.1089	-	hypothetical protein SMU.1089 [Streptococcus mutans UA159]	5	6	5	13	1	0.461538	Unknown
gi|24379566|ref|NP_721521.1|	SMU.1135	pstB	putative phosphate ABC transporter, ATP-binding protein [Streptococcus mutans UA159]	5	11	6	2	0.833333	5.5	Transport and binding proteins; ABC Superfamily: ATP-binding protein
gi|24379582|ref|NP_721537.1|	SMU.1151	-	hypothetical protein SMU.1151c [Streptococcus mutans UA159]	5	5	2		2.5		Unknown
gi|24379630|ref|NP_721585.1|	SMU.1205	-	hypothetical protein SMU.1205c [Streptococcus mutans UA159]	5	4	2	1	2.5	4	Hypothetical
gi|24379659|ref|NP_721614.1|	SMU.1235	trmE	tRNA modification GTPase TrmE [Streptococcus mutans UA159]	5	3	4	7	1.25	0.428571	Cellular processes; Detoxification
gi|24379665|ref|NP_721620.1|	SMU.1241	uvrC	excinuclease ABC subunit C [Streptococcus mutans UA159]	5	10	1	1	5	10	DNA metabolism; DNA replication, recombination, and repair
gi|24379678|ref|NP_721633.1|	SMU.1257	-	hypothetical protein SMU.1257c [Streptococcus mutans UA159]	5	2					Unknown
gi|24379694|ref|NP_721649.1|	SMU.1273	hisC	histidinol-phosphate aminotransferase [Streptococcus mutans UA159]	5	2	5	2	1	1	Amino acid biosynthesis; Histidine family
gi|24379758|ref|NP_721713.1|	SMU.1346	bacT	putative thioesterase BacT [Streptococcus mutans UA159]	5	1					Unassigned
gi|24379819|ref|NP_721774.1|	SMU.1416	-	putative mutator protein MutT [Streptococcus mutans UA159]	5	4	4	4	1.25	1	DNA metabolism; DNA replication, recombination, and repair
gi|24379865|ref|NP_721820.1|	SMU.1470	-	hypothetical protein SMU.1470c [Streptococcus mutans UA159]	5	14	2	5	2.5	2.8	Unknown
gi|24379890|ref|NP_721845.1|	SMU.1498	lacR	lactose repressor [Streptococcus mutans UA159]	5	3	3	2	1.66667	1.5	Energy metabolism; Sugars
gi|24379920|ref|NP_721875.1|	SMU.1531	atpE	F0F1 ATP synthase subunit delta [Streptococcus mutans UA159]	5	6	8	19	0.625	0.315789	Energy metabolism; ATP-proton motive force interconversion
gi|24379958|ref|NP_721913.1|	SMU.1574	-	hypothetical protein SMU.1574c [Streptococcus mutans UA159]	5	9	4	6	1.25	1.5	Unknown
gi|24379962|ref|NP_721917.1|	SMU.1578	birA	biotin--protein ligase [Streptococcus mutans UA159]	5	1	3	3	1.66667	0.333333	Protein fate; Protein modification and repair
gi|24380013|ref|NP_721968.1|	SMU.1634	-	hypothetical protein SMU.1634c [Streptococcus mutans UA159]	5	4	1	1	5	4	Unknown
gi|24380080|ref|NP_722035.1|	SMU.1706	-	hypothetical protein SMU.1706 [Streptococcus mutans UA159]	5	6	6	3	0.833333	2	Unknown
gi|24380086|ref|NP_722041.1|	SMU.1712	scpB	segregation and condensation protein B [Streptococcus mutans UA159]	5	1	1	2	5	0.5	Cellular processes; Cell division
gi|24380098|ref|NP_722053.1|	SMU.1725	-	putative acylphosphatase [Streptococcus mutans UA159]	5	10	1	2	5	5	Fatty acid and phospholipid metabolism; Other
gi|24380119|ref|NP_722074.1|	SMU.1747	-	putative phosphatase [Streptococcus mutans UA159]	5	9		3		3	Energy metabolism; Sugars
gi|24380131|ref|NP_722086.1|	SMU.1763	-	hypothetical protein SMU.1763c [Streptococcus mutans UA159]	5	18	14	8	0.357143	2.25	Unknown
gi|24380147|ref|NP_722102.1|	SMU.1781	-	hypothetical protein SMU.1781 [Streptococcus mutans UA159]	5	8	6	1	0.833333	8	Unknown
gi|24380163|ref|NP_722118.1|	SMU.1799	nadD	nicotinic acid mononucleotide adenylyltransferase [Streptococcus mutans UA159]	5	14	2		2.5		Biosynthesis of cofactors, prosthetic groups, and carriers; Pyridine nucleotides
gi|24380178|ref|NP_722133.1|	SMU.1814	scnK	putative histidine kinase, ScnK-like protein [Streptococcus mutans UA159]	5	8		1		8	Signal transduction; Two-component systems
gi|24380187|ref|NP_722142.1|	SMU.1823	pncA	putative pyrazinamidase/nicotinamidase [Streptococcus mutans UA159]	5	4	3	1	1.66667	4	Biosynthesis of cofactors, prosthetic groups, and carriers; Pyridine nucleotides
gi|24380468|ref|NP_722423.1|	SMU.2138	dnaC	replicative DNA helicase [Streptococcus mutans UA159]	5	4	11	4	0.454545	1	DNA metabolism; DNA replication, recombination, and repair
gi|24380470|ref|NP_722425.1|	SMU.2140	-	hypothetical protein SMU.2140c [Streptococcus mutans UA159]	5	13	1	3	5	4.33333	Unknown
gi|24380482|ref|NP_722437.1|	SMU.2154	-	putative peptidase [Streptococcus mutans UA159]	5			2			Unassigned
gi|24378612|ref|NP_720567.1|	SMU.88	-	mechanosensitive ion channel [Streptococcus mutans UA159]	4	1	1		4		Transport and binding proteins; Ion channels
gi|24378694|ref|NP_720649.1|	SMU.180	-	putative oxidoreductase; fumarate reductase [Streptococcus mutans UA159]	4	18		4		4.5	Unassigned
gi|24378713|ref|NP_720668.1|	SMU.201	-	putative transposon protein [Streptococcus mutans UA159]	4	49	69	74	0.057971	0.662162	Unknown
gi|24378765|ref|NP_720720.1|	SMU.257	oppC	putative transmembrane protein, permease OppC [Streptococcus mutans UA159]	4		10	1	0.4		Transport and binding proteins; ABC Superfamily: membrane spanning permease
gi|24378803|ref|NP_720758.1|	SMU.300	tgt	queuine tRNA-ribosyltransferase [Streptococcus mutans UA159]	4	3		1		3	Protein synthesis; tRNA and rRNA base modification
gi|24378819|ref|NP_720774.1|	SMU.320	-	putative 5-formyltetrahydrofolate cyclo-ligase [Streptococcus mutans UA159]	4	2	7	4	0.571429	0.5	Biosynthesis of cofactors, prosthetic groups, and carriers; Folic acid
gi|24378890|ref|NP_720845.1|	SMU.395	pepX	x-prolyl-dipeptidyl aminopeptidase [Streptococcus mutans UA159]	4	22	5	7	0.8	3.14286	Protein fate; Degradation of proteins, peptides, and glycopeptides
gi|24378902|ref|NP_720857.1|	SMU.409	-	hypothetical protein SMU.409 [Streptococcus mutans UA159]	4	1	2	1	2	1	Unknown
gi|24378915|ref|NP_720870.1|	SMU.422	rbfA	ribosome-binding factor A [Streptococcus mutans UA159]	4	5	8	13	0.5	0.384615	Transcription; RNA processing
gi|24378922|ref|NP_720877.1|	SMU.431	-	putative ABC transporter, ATP-binding protein [Streptococcus mutans UA159]	4	3	4	8	1	0.375	Transport and binding proteins; ABC Superfamily: ATP-binding protein
gi|24378928|ref|NP_720883.1|	SMU.438	-	putative (R)-2-hydroxyglutaryl-CoA dehydratase activator-related protein [Streptococcus mutans UA159]	4	23					Amino acid biosynthesis; Glutamate family
gi|24378941|ref|NP_720896.1|	SMU.453	mraW	S-adenosyl-methyltransferase MraW [Streptococcus mutans UA159]	4	3	3		1.33333		Unassigned
gi|24378959|ref|NP_720914.1|	SMU.472	-	N6-adenine-specific DNA methylase [Streptococcus mutans UA159]	4	13	1	4	4	3.25	Unknown
gi|24378967|ref|NP_720922.1|	SMU.482	sunL	putative RNA-binding Sun protein; rRNA methylase [Streptococcus mutans UA159]	4	30	6	1	0.666667	30	Protein synthesis; tRNA and rRNA base modification
gi|24378985|ref|NP_720940.1|	SMU.501	-	hypothetical protein SMU.501 [Streptococcus mutans UA159]	4	8	2	5	2	1.6	Hypothetical
gi|24378987|ref|NP_720942.1|	SMU.503	-	hypothetical protein SMU.503c [Streptococcus mutans UA159]	4	6	1	1	4	6	Hypothetical
gi|24379016|ref|NP_720971.1|	SMU.534	trpD	anthranilate phosphoribosyltransferase [Streptococcus mutans UA159]	4	3	5	1	0.8	3	Amino acid biosynthesis; Aromatic amino acid family
gi|24379025|ref|NP_720980.1|	SMU.543	-	hypothetical protein SMU.543 [Streptococcus mutans UA159]	4	4	2	1	2	4	Unknown
gi|24379047|ref|NP_721002.1|	SMU.567	-	putative glutamine ABC transporter, permease component [Streptococcus mutans UA159]	4	2	1	8	4	0.25	Transport and binding proteins; ABC Superfamily: membrane spanning permease
gi|24379050|ref|NP_721005.1|	SMU.570	feoB	putative ferrous ion transport protein B [Streptococcus mutans UA159]	4	2		1		2	Transport and binding proteins; Cations and iron carrying compounds
gi|24379053|ref|NP_721008.1|	SMU.573	-	hypothetical protein SMU.573 [Streptococcus mutans UA159]	4	7	8	3	0.5	2.33333	Unknown
gi|24379083|ref|NP_721038.1|	SMU.606	-	hypothetical protein SMU.606 [Streptococcus mutans UA159]	4	8	4	5	1	1.6	Hypothetical
gi|24379108|ref|NP_721063.1|	SMU.635	-	hypothetical protein SMU.635 [Streptococcus mutans UA159]	4	9	7	1	0.571429	9	Unknown
gi|24379167|ref|NP_721122.1|	SMU.696	cmk	cytidylate kinase [Streptococcus mutans UA159]	4	4		1		4	Purines, pyrimidines, nucleosides, and nucleotides; Salvage of nucleosides and nucleotides
gi|24379187|ref|NP_721142.1|	SMU.719	-	hypothetical protein SMU.719c [Streptococcus mutans UA159]	4	7	9	3	0.444444	2.33333	Unknown
gi|24379216|ref|NP_721171.1|	SMU.754	-	HPr kinase/phosphorylase [Streptococcus mutans UA159]	4	7	2	1	2	7	Regulatory functions; Protein interactions
gi|24379221|ref|NP_721176.1|	SMU.759	-	putative protease [Streptococcus mutans UA159]	4	34	12	16	0.333333	2.125	Unassigned
gi|24379254|ref|NP_721209.1|	SMU.797	-	hypothetical protein SMU.797 [Streptococcus mutans UA159]	4	1					Unknown
gi|24379270|ref|NP_721225.1|	SMU.815	-	putative amino acid transporter, amino acid-binding protein [Streptococcus mutans UA159]	4	8	1	1	4	8	Transport and binding proteins; ABC Superfamily: substrate-binding protein
gi|24379290|ref|NP_721245.1|	SMU.835	-	hypothetical protein SMU.835 [Streptococcus mutans UA159]	4	78	2	1	2	78	Unknown
gi|24379307|ref|NP_721262.1|	SMU.852	-	putative transcriptional regulator; CpsY-like protein [Streptococcus mutans UA159]	4	5	7	1	0.571429	5	Regulatory functions; Other
gi|24379309|ref|NP_721264.1|	SMU.854	-	putative pseudouridylate synthase [Streptococcus mutans UA159]	4	1	3		1.33333		Protein synthesis; Ribosomal proteins: synthesis and modification
gi|24379390|ref|NP_721345.1|	SMU.947	dfrA	putative dihydrofolate reductase [Streptococcus mutans UA159]	4	3	5	15	0.8	0.2	Biosynthesis of cofactors, prosthetic groups, and carriers; Folic acid
gi|24379511|ref|NP_721466.1|	SMU.1074	-	phosphopantothenate--cysteine ligase [Streptococcus mutans UA159]	4	1	2		2		Biosynthesis of cofactors, prosthetic groups, and carriers; Pantothenate and coenzyme A
gi|24379520|ref|NP_721475.1|	SMU.1083	-	hypothetical protein SMU.1083c [Streptococcus mutans UA159]	4		1		4		Unknown
gi|24379549|ref|NP_721504.1|	SMU.1117	naoX	NADH oxidase (H2O-forming) [Streptococcus mutans UA159]	4	8	3		1.33333		Energy metabolism; Glycolysis/gluconeogenesis
gi|24379558|ref|NP_721513.1|	SMU.1126	coaA	pantothenate kinase [Streptococcus mutans UA159]	4	12		2		6	Biosynthesis of cofactors, prosthetic groups, and carriers; Pantothenate and coenzyme A
gi|24379589|ref|NP_721544.1|	SMU.1158	-	hypothetical protein SMU.1158c [Streptococcus mutans UA159]	4	2	2	4	2	0.5	Unknown
gi|24379616|ref|NP_721571.1|	SMU.1188	lepB	putative signal peptidase [Streptococcus mutans UA159]	4	2					Protein synthesis; Protein modification
gi|24379629|ref|NP_721584.1|	SMU.1204	parC	DNA topoisomerase IV subunit A [Streptococcus mutans UA159]	4	2	2	5	2	0.4	DNA metabolism; DNA replication, recombination, and repair
gi|24379643|ref|NP_721598.1|	SMU.1219	-	hypothetical protein SMU.1219c [Streptococcus mutans UA159]	4	7					Unknown
gi|24379649|ref|NP_721604.1|	SMU.1225	cpsY	putative transcriptional regulator [Streptococcus mutans UA159]	4	10	11	4	0.363636	2.5	Regulatory functions; DNA interactions
gi|24379650|ref|NP_721605.1|	SMU.1226	-	hypothetical protein SMU.1226c [Streptococcus mutans UA159]	4	4		1		4	Signal transduction; Two-component system
gi|24379651|ref|NP_721606.1|	SMU.1227	deoD	putative purine nucleoside phosphorylase [Streptococcus mutans UA159]	4	9	2	2	2	4.5	Purines, pyrimidines, nucleosides, and nucleotides; Salvage of nucleosides and nucleotides
gi|24379712|ref|NP_721667.1|	SMU.1296	-	putative glutathione S-transferase YghU [Streptococcus mutans UA159]	4	3	12		0.333333		Biosynthesis of cofactors, prosthetic groups, and carriers; Glutathione and analogs
gi|24379788|ref|NP_721743.1|	SMU.1382	leuC	isopropylmalate isomerase large subunit [Streptococcus mutans UA159]	4	2					Amino acid biosynthesis; Pyruvate family
gi|24379836|ref|NP_721791.1|	SMU.1434	-	putative glycosyltransferase [Streptococcus mutans UA159]	4	12					Unassigned
gi|24379910|ref|NP_721865.1|	SMU.1521	-	putative amino acid ABC transporter, permease protein [Streptococcus mutans UA159]	4	5					Transport and binding proteins; ABC Superfamily: membrane spanning permease
gi|24379951|ref|NP_721906.1|	SMU.1566	malR	putative maltose operon transcriptional repressor [Streptococcus mutans UA159]	4	6					Regulatory functions; DNA interactions
gi|24379955|ref|NP_721910.1|	SMU.1571	-	putative ABC transporter, ATP-binding protein, MsmK-like protein [Streptococcus mutans UA159]	4	14	7	1	0.571429	14	Transport and binding proteins; ABC Superfamily: ATP-binding protein
gi|24379957|ref|NP_721912.1|	SMU.1573	metK	S-adenosylmethionine synthetase [Streptococcus mutans UA159]	4	22	30	39	0.133333	0.564103	Central intermediary metabolism; Other metabolism
gi|24379982|ref|NP_721937.1|	SMU.1601	celA	6-phospho-beta-glucosidase [Streptococcus mutans UA159]	4	18	1		4		Energy metabolism; Sugars
gi|24380099|ref|NP_722054.1|	SMU.1727	-	OxaA-like protein precursor [Streptococcus mutans UA159]	4	10	18		0.222222		Cell envelope; Other
gi|24380102|ref|NP_722057.1|	SMU.1730	-	putative acetyltransferase [Streptococcus mutans UA159]	4		1	1	4		Unassigned
gi|24380105|ref|NP_722060.1|	SMU.1733	-	putative SNF helicase [Streptococcus mutans UA159]	4	7	1	3	4	2.33333	Transcription; RNA processing
gi|24380106|ref|NP_722061.1|	SMU.1734	accA	acetyl-CoA carboxylase subunit alpha [Streptococcus mutans UA159]	4	21	6		0.666667		Fatty acid and phospholipid metabolism; Other
gi|24380275|ref|NP_722230.1|	SMU.1925	-	hypothetical protein SMU.1925c [Streptococcus mutans UA159]	4	4	8	7	0.5	0.571429	Unknown
gi|24380318|ref|NP_722273.1|	SMU.1974	proC	pyrroline-5-carboxylate reductase [Streptococcus mutans UA159]	4	3	6	8	0.666667	0.375	Amino acid biosynthesis; Glutamate family
gi|24380407|ref|NP_722362.1|	SMU.2072	-	acetyltransferase [Streptococcus mutans UA159]	4	1	1		4		Unassigned
gi|24380471|ref|NP_722426.1|	SMU.2141	gidA	tRNA uridine 5-carboxymethylaminomethyl modification enzyme GidA [Streptococcus mutans UA159]	4	15	4	3	1	5	Cellular processes; Cell division
gi|24378537|ref|NP_720492.1|	SMU.07	pth	peptidyl-tRNA hydrolase [Streptococcus mutans UA159]	3	3	3		1		Protein synthesis; tRNA and rRNA base modification
gi|24378588|ref|NP_720543.1|	SMU.61	-	putative transcriptional regulator [Streptococcus mutans UA159]	3	5		1		5	Transcription; Transcription factors
gi|24378611|ref|NP_720566.1|	SMU.87	-	hypothetical protein SMU.87 [Streptococcus mutans UA159]	3	4	5	7	0.6	0.571429	Unknown
gi|24378672|ref|NP_720627.1|	SMU.157	cysE	putative serine acetyltransferase; serine O-acetyltransferase [Streptococcus mutans UA159]	3	10	2	1	1.5	10	Amino acid biosynthesis; Pyruvate family Central intermediary metabolism; Sulfur metabolism
gi|24378702|ref|NP_720657.1|	SMU.188	hslO	Hsp33-like chaperonin [Streptococcus mutans UA159]	3	4	3	2	1	2	Protein fate; Protein folding and stabilization
gi|24378705|ref|NP_720660.1|	SMU.193	-	hypothetical protein SMU.193c [Streptococcus mutans UA159]	3	1	8		0.375		Unknown
gi|24378709|ref|NP_720664.1|	SMU.197	-	hypothetical protein SMU.197c [Streptococcus mutans UA159]	3	20	24	41	0.125	0.487805	Hypothetical
gi|24378752|ref|NP_720707.1|	SMU.243	-	hypothetical protein SMU.243 [Streptococcus mutans UA159]	3	13		3		4.33333	Unknown
gi|24378753|ref|NP_720708.1|	SMU.244	uppP	undecaprenyl pyrophosphate phosphatase [Streptococcus mutans UA159]	3						Cell envelope; Biosynthesis and degradation of murein sacculus and peptidoglycan Cellular processes; Detoxification
gi|24378754|ref|NP_720709.1|	SMU.245	mecA	adaptor protein [Streptococcus mutans UA159]	3	1		2		0.5	Cellular processes; DNA transformation
gi|24378759|ref|NP_720714.1|	SMU.250	nifU	putative nitrogen fixation-like protein, NifU [Streptococcus mutans UA159]	3	29	5	9	0.6	3.22222	Unassigned
gi|24378761|ref|NP_720716.1|	SMU.252	-	gi|24378761|ref|NP_720716.1|	3	1					Hypothetical
gi|24378778|ref|NP_720733.1|	SMU.272	ptxA	putative PTS system, enzyme IIA component [Streptococcus mutans UA159]	3	17	3	1	1	17	Energy metabolism; Sugars
gi|24378818|ref|NP_720773.1|	SMU.318	-	putative hippurate hydrolase [Streptococcus mutans UA159]	3			1			Central intermediary metabolism; Other metabolism Protein synthesis; Degradation of proteins, peptides, and glycopeptides
gi|24378826|ref|NP_720781.1|	SMU.328	-	putative carbonic anhydrase [Streptococcus mutans UA159]	3	12					Unknown
gi|24378846|ref|NP_720801.1|	SMU.349	ksgA	dimethyladenosine transferase [Streptococcus mutans UA159]	3	1		2		0.5	Cellular processes; Toxin production and resistance
gi|24378848|ref|NP_720803.1|	SMU.351	-	ribosome-associated GTPase [Streptococcus mutans UA159]	3		1		3		Unknown
gi|24378888|ref|NP_720843.1|	SMU.393	-	hypothetical protein SMU.393 [Streptococcus mutans UA159]	3	6	7	4	0.428571	1.5	Unknown
gi|24378929|ref|NP_720884.1|	SMU.439	-	putative transcriptional regulator [Streptococcus mutans UA159]	3	4		1		4	Transcription; Transcription factors
gi|24378976|ref|NP_720931.1|	SMU.491	-	putative DeoR-type transcriptional regulator [Streptococcus mutans UA159]	3	8	3	4	1	2	Transcription; Transcription factors
gi|24379002|ref|NP_720957.1|	SMU.520	-	hypothetical protein SMU.520 [Streptococcus mutans UA159]	3	12	2	3	1.5	4	Unassigned
gi|24379012|ref|NP_720967.1|	SMU.530	-	hypothetical protein SMU.530c [Streptococcus mutans UA159]	3	2	1		3		Unknown
gi|24379075|ref|NP_721030.1|	SMU.597	pbp2b	penicillin-binding protein 2b [Streptococcus mutans UA159]	3	4	1	1	3	4	Cell envelope; Biosynthesis and degradation of murein sacculus and peptidoglycan
gi|24379106|ref|NP_721061.1|	SMU.633	-	putative thioesterase [Streptococcus mutans UA159]	3	4	3	2	1	2	Unassigned
gi|24379142|ref|NP_721097.1|	SMU.669	-	putative glutaredoxin [Streptococcus mutans UA159]	3		1	5	3		Cellular processes; Adaptations to atypical conditions
gi|24379145|ref|NP_721100.1|	SMU.672	idh	isocitrate dehydrogenase [Streptococcus mutans UA159]	3	2	13	4	0.230769	0.5	Energy metabolism; TCA cycle
gi|24379151|ref|NP_721106.1|	SMU.678	-	oxidoreductase [Streptococcus mutans UA159]	3	3	7	11	0.428571	0.272727	Unassigned
gi|24379171|ref|NP_721126.1|	SMU.700	-	putative phosphoglycerate mutase-like protein [Streptococcus mutans UA159]	3	1	1		3		Energy metabolism; Glycolysis/gluconeogenesis
gi|24379197|ref|NP_721152.1|	SMU.731	-	putative ABC transporter, ATP-binding protein [Streptococcus mutans UA159]	3		2		1.5		Transport and binding proteins; ABC Superfamily: ATP-binding protein
gi|24379209|ref|NP_721164.1|	SMU.746	-	hypothetical protein SMU.746c [Streptococcus mutans UA159]	3	5					Unknown
gi|24379276|ref|NP_721231.1|	SMU.821	dnaG	DNA primase [Streptococcus mutans UA159]	3	5	48	1	0.0625	5	DNA metabolism; DNA replication, recombination, and repair
gi|24379282|ref|NP_721237.1|	SMU.827	rgpC	putative polysaccharide ABC transporter, permease protein [Streptococcus mutans UA159]	3	3		7		0.428571	Transport and binding proteins; ABC Superfamily: membrane spanning permease
gi|24379284|ref|NP_721239.1|	SMU.829	rgpE	putative glycosyltransferase [Streptococcus mutans UA159]	3	1	6	3	0.5	0.333333	Cell envelope; Surface polysaccharides, lipopolysaccharides and antigens
gi|24379297|ref|NP_721252.1|	SMU.842	thiI	thiamine biosynthesis protein ThiI [Streptococcus mutans UA159]	3	1					Biosynthesis of cofactors, prosthetic groups, and carriers; Thiamine
gi|24379318|ref|NP_721273.1|	SMU.864	-	putative ABC transporter, permease component [Streptococcus mutans UA159]	3						Transport and binding proteins; ABC Superfamily: membrane spanning permease
gi|24379320|ref|NP_721275.1|	SMU.866	-	hypothetical protein SMU.866 [Streptococcus mutans UA159]	3	2	6	8	0.5	0.25	Unknown
gi|24379324|ref|NP_721279.1|	SMU.870	-	putative transcriptional regulator of sugar metabolism [Streptococcus mutans UA159]	3	2					Regulatory functions; DNA interactions
gi|24379347|ref|NP_721302.1|	SMU.895	-	DNA-damage-inducible protein [Streptococcus mutans UA159]	3		1		3		Unknown
gi|24379363|ref|NP_721318.1|	SMU.916	-	hypothetical protein SMU.916c [Streptococcus mutans UA159]	3	2		2		1	Unknown
gi|24379393|ref|NP_721348.1|	SMU.950	engB	GTPase EngB [Streptococcus mutans UA159]	3	3		1		3	Cellular processes; Cell division
gi|24379405|ref|NP_721360.1|	SMU.962	-	putative dehydrogenase [Streptococcus mutans UA159]	3						Fatty acid and phospholipid metabolism; Degradation
gi|24379412|ref|NP_721367.1|	SMU.970	folA	putative dihydroneopterin aldolase [Streptococcus mutans UA159]	3	1					Biosynthesis of cofactors, prosthetic groups, and carriers; Folic acid
gi|24379418|ref|NP_721373.1|	SMU.976	potD	putative ABC transporter, periplasmic spermidine/putrescine-binding protein [Streptococcus mutans UA159]	3		1	2	3		Transport and binding proteins; ABC Superfamily: substrate-binding protein
gi|24379449|ref|NP_721404.1|	SMU.1009	-	putative histidine kinase [Streptococcus mutans UA159]	3	6					Signal transduction; Two-component systems
gi|24379460|ref|NP_721415.1|	SMU.1021	cilA	putative citrate lyase, alfa subunit [Streptococcus mutans UA159]	3	6	4	3	0.75	2	Energy metabolism; Fermentation; TCA cycle
gi|24379508|ref|NP_721463.1|	SMU.1071	-	hypothetical protein SMU.1071c [Streptococcus mutans UA159]	3	2		1		2	Unknown
gi|24379554|ref|NP_721509.1|	SMU.1122	cdd	cytidine deaminase [Streptococcus mutans UA159]	3	2	2	2	1.5	1	Purines, pyrimidines, nucleosides, and nucleotides; Nucleotide and nucleoside interconversions
gi|24379583|ref|NP_721538.1|	SMU.1152	-	hypothetical protein SMU.1152c [Streptococcus mutans UA159]	3	1	1		3		Unknown
gi|24379602|ref|NP_721557.1|	SMU.1172	-	hypothetical protein SMU.1172c [Streptococcus mutans UA159]	3	3	2	1	1.5	3	Unknown
gi|24379613|ref|NP_721568.1|	SMU.1184	-	putative transcriptional regulator, antiterminator [Streptococcus mutans UA159]	3	1	6	2	0.5	0.5	Regulatory functions; General regulatory
gi|24379631|ref|NP_721586.1|	SMU.1206	-	hypothetical protein SMU.1206c [Streptococcus mutans UA159]	3	6	5		0.6		Unknown
gi|24379646|ref|NP_721601.1|	SMU.1222	pyrF	orotidine 5'-phosphate decarboxylase [Streptococcus mutans UA159]	3		1	2	3		Purines, pyrimidines, nucleosides, and nucleotides; Pyrimidine ribonucleotide biosynthesis
gi|24379661|ref|NP_721616.1|	SMU.1237	-	hypothetical protein SMU.1237c [Streptococcus mutans UA159]	3	8	9	8	0.333333	1	Hypothetical
gi|24379671|ref|NP_721626.1|	SMU.1250	-	hypothetical protein SMU.1250c [Streptococcus mutans UA159]	3	2	1		3		Hypothetical
gi|24379713|ref|NP_721668.1|	SMU.1297	-	hypothetical protein SMU.1297 [Streptococcus mutans UA159]	3	7		3		2.33333	Unknown
gi|24379787|ref|NP_721742.1|	SMU.1381	leuD	isopropylmalate isomerase small subunit [Streptococcus mutans UA159]	3	1					Amino acid biosynthesis; Pyruvate family
gi|24379832|ref|NP_721787.1|	SMU.1429	murC2	putative UDP-N-acetylmuramyl tripeptide synthetase MurC [Streptococcus mutans UA159]	3	11	1		3		Cell envelope; Biosynthesis and degradation of murein sacculus and peptidoglycan
gi|24379834|ref|NP_721789.1|	SMU.1431	-	putative ABC transporter, ATP-binding protein [Streptococcus mutans UA159]	3	2	2		1.5		Transport and binding proteins; ABC Superfamily: ATP-binding protein
gi|24379839|ref|NP_721794.1|	SMU.1437	epsC	putative UDP-N-acetylglucosamine 2-epimerase [Streptococcus mutans UA159]	3		1	1	3		Central intermediary metabolism; Amino sugars:
gi|24379870|ref|NP_721825.1|	SMU.1475	-	hypothetical protein SMU.1475c [Streptococcus mutans UA159]	3	7	1	9	3	0.777778	Unknown
gi|24379960|ref|NP_721915.1|	SMU.1576	-	hypothetical protein SMU.1576c [Streptococcus mutans UA159]	3	1	1		3		Hypothetical
gi|24379965|ref|NP_721920.1|	SMU.1582	-	hypothetical protein SMU.1582c [Streptococcus mutans UA159]	3	12	11		0.272727		Unknown
gi|24379967|ref|NP_721922.1|	SMU.1585	-	putative transcriptional regulator [Streptococcus mutans UA159]	3	5					Transcription; Transcription factors
gi|24379987|ref|NP_721942.1|	SMU.1606	smpB	SsrA-binding protein [Streptococcus mutans UA159]	3	4		2		2	Protein synthesis; Other
gi|24379993|ref|NP_721948.1|	SMU.1613	coaE	dephospho-CoA kinase [Streptococcus mutans UA159]	3	7					Biosynthesis of cofactors, prosthetic groups, and carriers; Pantothenate and coenzyme A
gi|24379999|ref|NP_721954.1|	SMU.1619	-	putative metalloprotease [Streptococcus mutans UA159]	3	1	5	2	0.6	0.5	Unknown
gi|24380028|ref|NP_721983.1|	SMU.1650	end3	putative endonuclease III (DNA repair) [Streptococcus mutans UA159]	3			1			DNA metabolism; DNA replication, recombination, and repair
gi|24380041|ref|NP_721996.1|	SMU.1663	tmk	thymidylate kinase [Streptococcus mutans UA159]	3	6		2		3	Purines, pyrimidines, nucleosides, and nucleotides; Pyrimidine ribonucleotide biosynthesis
gi|24380065|ref|NP_722020.1|	SMU.1689	dltC	D-alanine--poly(phosphoribitol) ligase subunit 2 [Streptococcus mutans UA159]	3	2	3	5	1	0.4	Cell envelope; Biosynthesis and degradation of murein sacculus and peptidoglycan
gi|24380085|ref|NP_722040.1|	SMU.1711	rluB	putative pseudouridylate synthase B, large subunit [Streptococcus mutans UA159]	3	7	8		0.375		Protein synthesis; tRNA and rRNA base modification
gi|24380192|ref|NP_722147.1|	SMU.1830	-	hypothetical protein SMU.1830c [Streptococcus mutans UA159]	3	5	2		1.5		Unknown
gi|24380207|ref|NP_722162.1|	SMU.1846	-	hypothetical protein SMU.1846c [Streptococcus mutans UA159]	3	14	32	18	0.09375	0.777778	Unknown
gi|24380213|ref|NP_722168.1|	SMU.1852	-	putative magnesium/cobalt transport protein [Streptococcus mutans UA159]	3	2	2	2	1.5	1	Transport and binding proteins; Cations and iron carrying compounds
gi|24380266|ref|NP_722221.1|	SMU.1916	comD	putative histidine kinase of the competence regulon, ComD [Streptococcus mutans UA159]	3	6	3	2	1	3	Signal transduction; Two-component systems
gi|24380272|ref|NP_722227.1|	SMU.1922	dnaB	putative chromosome replication protein [Streptococcus mutans UA159]	3	9					DNA metabolism; DNA replication, recombination, and repair
gi|24380285|ref|NP_722240.1|	SMU.1936	-	hypothetical protein SMU.1936c [Streptococcus mutans UA159]	3	1		1		1	Unknown
gi|24380296|ref|NP_722251.1|	SMU.1948	secE	preprotein translocase subunit SecE [Streptococcus mutans UA159]	3	1	1	2	3	0.5	Protein fate; Protein and peptide secretion and trafficking
gi|24380310|ref|NP_722265.1|	SMU.1966	-	putative periplasmic sugar-binding protein [Streptococcus mutans UA159]	3						Transport and binding proteins; ABC Superfamily: substrate-binding protein
gi|24380349|ref|NP_722304.1|	SMU.2006	secY	preprotein translocase subunit SecY [Streptococcus mutans UA159]	3	6	5	1	0.6	6	Cellular processes; Protein and peptide secretion
gi|24380399|ref|NP_722354.1|	SMU.2063	hemH	ferrochelatase [Streptococcus mutans UA159]	3	9					Biosynthesis of cofactors, prosthetic groups, and carriers; Heme and porphyrin
gi|24380418|ref|NP_722373.1|	SMU.2084	spxA	transcriptional regulator Spx [Streptococcus mutans UA159]	3	1	2		1.5		Unknown
gi|24380478|ref|NP_722433.1|	SMU.2150	cbiO	cobalt transporter ATP-binding subunit [Streptococcus mutans UA159]	3						Transport and binding proteins; ABC Superfamily: ATP-binding protein
gi|24378577|ref|NP_720532.1|	SMU.49	-	hypothetical protein SMU.49 [Streptococcus mutans UA159]	2	2	3	6	0.666667	0.333333	Hypothetical
gi|24378582|ref|NP_720537.1|	SMU.54	-	putative amino acid recemase [Streptococcus mutans UA159]	2						Amino acid biosynthesis; Aspartate family
gi|24378587|ref|NP_720542.1|	SMU.60	-	DNA alkylation repair enzyme [Streptococcus mutans UA159]	2						DNA metabolism; DNA replication, recombination, and repair
gi|24378626|ref|NP_720581.1|	SMU.105	-	putative transcriptional regulator; repressor of sugar transport operon [Streptococcus mutans UA159]	2	1	1		2		Regulatory functions; General regulatory
gi|24378738|ref|NP_720693.1|	SMU.227	-	hypothetical protein SMU.227c [Streptococcus mutans UA159]	2	3					Unknown
gi|24378747|ref|NP_720702.1|	SMU.237	-	putative integral membrane protein [Streptococcus mutans UA159]	2						Transport and binding proteins; ABC Superfamily: membrane spanning permease
gi|24378762|ref|NP_720717.1|	SMU.253	dacA	gi|24378762|ref|NP_720717.1|	2	6	1	3	2	2	Cell envelope; Biosynthesis and degradation of murein sacculus and peptidoglycan
gi|24378780|ref|NP_720735.1|	SMU.274	-	putative L-xylulose 5-phosphate 3-epimerase [Streptococcus mutans UA159]	2		2	1	1		Energy metabolism; Sugars
gi|24378793|ref|NP_720748.1|	SMU.290	-	putative L-ascorbate 6-phosphate lactonase [Streptococcus mutans UA159]	2	12	3	4	0.666667	3	Unknown
gi|24378825|ref|NP_720780.1|	SMU.327	-	DNA repair protein RadA [Streptococcus mutans UA159]	2						DNA metabolism; DNA replication, recombination, and repair
gi|24378829|ref|NP_720784.1|	SMU.331	-	putative transcriptional regulator [Streptococcus mutans UA159]	2	3					Transcription; Transcription factors
gi|24378835|ref|NP_720790.1|	SMU.337	-	hypothetical protein SMU.337 [Streptococcus mutans UA159]	2	7	1	1	2	7	Unassigned
gi|24378839|ref|NP_720794.1|	SMU.341	-	putative deoxyribonuclease [Streptococcus mutans UA159]	2	6	13		0.153846		Unknown
gi|24378840|ref|NP_720795.1|	SMU.342	-	hypothetical protein SMU.342 [Streptococcus mutans UA159]	2		1		2		DNA metabolism; DNA replication, recombination, and repair
gi|24378860|ref|NP_720815.1|	SMU.363	glnR	transcriptional regulator; glutamine synthetase repressor [Streptococcus mutans UA159]	2	5	10		0.2		Regulatory functions; DNA interactions
gi|24378867|ref|NP_720822.1|	SMU.370	-	putative ABC transporter, ATP-binding protein [Streptococcus mutans UA159]	2						Transport and binding proteins; ABC Superfamily: ATP-binding protein
gi|24378917|ref|NP_720872.1|	SMU.424	copY	negative transcriptional regulator, CopY [Streptococcus mutans UA159]	2						Regulatory functions; RNA interactions
gi|24378923|ref|NP_720878.1|	SMU.432	-	putative ABC transporter, integral membrane protein [Streptococcus mutans UA159]	2	1		2		0.5	Transport and binding proteins; ABC Superfamily: membrane spanning permease Transport and binding proteins; ABC Superfamily: substrate-binding protein
gi|24378924|ref|NP_720879.1|	SMU.433	-	putative transcriptional regulator [Streptococcus mutans UA159]	2	2					Transcription; Transcription factors
gi|24378943|ref|NP_720898.1|	SMU.455	pbp2x	putative penicillin-binding protein 2X [Streptococcus mutans UA159]	2		1	2	2		Cell envelope; Biosynthesis and degradation of murein sacculus and peptidoglycan
gi|24378978|ref|NP_720933.1|	SMU.494	-	fructose-6-phosphate aldolase [Streptococcus mutans UA159]	2	2					Energy metabolism; Pentose phosphate pathway
gi|24378992|ref|NP_720947.1|	SMU.508	-	hypothetical protein SMU.508 [Streptococcus mutans UA159]	2	1	2	4	1	0.25	Unknown
gi|24378997|ref|NP_720952.1|	SMU.514	-	putative transcriptional regulator [Streptococcus mutans UA159]	2						Transcription; Transcription factors
gi|24379019|ref|NP_720974.1|	SMU.537	trpB	tryptophan synthase subunit beta [Streptococcus mutans UA159]	2	2	2	2	1	1	Amino acid biosynthesis; Aromatic amino acid family
gi|24379020|ref|NP_720975.1|	SMU.538	trpA	tryptophan synthase subunit alpha [Streptococcus mutans UA159]	2	13					Amino acid biosynthesis; Aromatic amino acid family
gi|24379041|ref|NP_720996.1|	SMU.561	-	MutT family hydrolase [Streptococcus mutans UA159]	2	1	1	3	2	0.333333	DNA metabolism; DNA replication, recombination, and repair
gi|24379062|ref|NP_721017.1|	SMU.584	-	putative arginine repressor [Streptococcus mutans UA159]	2	5		1		5	Regulatory functions; DNA interactions
gi|24379097|ref|NP_721052.1|	SMU.624	-	putative 1-acylglycerol-3-phosphate O-acyltransferase [Streptococcus mutans UA159]	2	7	4	3	0.5	2.33333	Fatty acid and phospholipid metabolism; Biosynthesis
gi|24379116|ref|NP_721071.1|	SMU.643	-	putative esterase [Streptococcus mutans UA159]	2	1					Unassigned
gi|24379247|ref|NP_721202.1|	SMU.789	-	hypothetical protein SMU.789 [Streptococcus mutans UA159]	2	2	2	5	1	0.4	Unknown
gi|24379252|ref|NP_721207.1|	SMU.795	-	esterase [Streptococcus mutans UA159]	2	15	3		0.666667		Unknown
gi|24379264|ref|NP_721219.1|	SMU.807	-	hypothetical protein SMU.807 [Streptococcus mutans UA159]	2	1					Unknown
gi|24379278|ref|NP_721233.1|	SMU.823	-	hypothetical protein SMU.823 [Streptococcus mutans UA159]	2						Unknown
gi|24379287|ref|NP_721242.1|	SMU.832	-	hypothetical protein SMU.832 [Streptococcus mutans UA159]	2	1					Hypothetical
gi|24379321|ref|NP_721276.1|	SMU.867	rimM	16S rRNA-processing protein [Streptococcus mutans UA159]	2			3			Protein synthesis; Ribosomal proteins: synthesis and modification
gi|24379332|ref|NP_721287.1|	SMU.878	msmE	multiple sugar-binding ABC transporter, sugar-binding protein precursor MsmE [Streptococcus mutans UA159]	2	11		2		5.5	Transport and binding proteins; ABC Superfamily: substrate-binding protein Transport and binding proteins; Carbohydrates, organic alcohols, and acids
gi|24379337|ref|NP_721292.1|	SMU.883	dexB	dextran glucosidase DexB [Streptococcus mutans UA159]	2	3	7		0.285714		Energy metabolism; Sugars
gi|24379351|ref|NP_721306.1|	SMU.899	-	hypothetical protein SMU.899 [Streptococcus mutans UA159]	2	4	3		0.666667		Unknown
gi|24379353|ref|NP_721308.1|	SMU.901	papS	tRNA CCA-pyrophosphorylase [Streptococcus mutans UA159]	2	3	6		0.333333		Protein synthesis; tRNA and rRNA base modification
gi|24379354|ref|NP_721309.1|	SMU.902	-	putative ABC transporter, ATP-binding protein [Streptococcus mutans UA159]	2	2	1	1	2	2	Transport and binding proteins; ABC Superfamily: ATP-binding protein
gi|24379375|ref|NP_721330.1|	SMU.930	-	putative transcriptional regulator [Streptococcus mutans UA159]	2						Transcription; Transcription factors
gi|24379396|ref|NP_721351.1|	SMU.953	-	putative transcriptional regulator/aminotransferase [Streptococcus mutans UA159]	2	2					Regulatory functions; DNA interactions
gi|24379397|ref|NP_721352.1|	SMU.954	-	pyridoxamine kinase [Streptococcus mutans UA159]	2	7					Biosynthesis of cofactors, prosthetic groups, and carriers; Pyridoxine biosynthesis
gi|24379408|ref|NP_721363.1|	SMU.966	-	homoserine kinase [Streptococcus mutans UA159]	2	2	1	3	2	0.666667	Amino acid biosynthesis; Serine family
gi|24379415|ref|NP_721370.1|	SMU.973	potA	putative spermidine/putrescine ABC transporter, ATP-binding protein [Streptococcus mutans UA159]	2						Transport and binding proteins; ABC Superfamily: ATP-binding protein
gi|24379459|ref|NP_721414.1|	SMU.1020	cilB	putative citrate lyase CilB, citryl-CoA lyase, beta subunit [Streptococcus mutans UA159]	2	1	3	3	0.666667	0.333333	Energy metabolism; Fermentation; TCA cycle
gi|24379472|ref|NP_721427.1|	SMU.1034	xerS	site-specific tyrosine recombinase XerS [Streptococcus mutans UA159]	2	2	1	5	2	0.4	Unknown
gi|24379495|ref|NP_721450.1|	SMU.1058	satD	hypothetical protein SMU.1058 [Streptococcus mutans UA159]	2	1		2		0.5	Cellular processes; Adaptations to atypical conditions
gi|24379498|ref|NP_721453.1|	SMU.1061	ylxM	hypothetical protein SMU.1061 [Streptococcus mutans UA159]	2	1					Unassigned
gi|24379506|ref|NP_721461.1|	SMU.1069	-	hypothetical protein SMU.1069c [Streptococcus mutans UA159]	2		1		2		Hypothetical
gi|24379507|ref|NP_721462.1|	SMU.1070	-	hypothetical protein SMU.1070c [Streptococcus mutans UA159]	2			1			Unknown
gi|24379523|ref|NP_721478.1|	SMU.1086	kitH	thymidine kinase [Streptococcus mutans UA159]	2	4		2		2	Purines, pyrimidines, nucleosides, and nucleotides; Salvage of nucleosides and nucleotides
gi|24379557|ref|NP_721512.1|	SMU.1125	-	hypothetical protein SMU.1125c [Streptococcus mutans UA159]	2	1					Unknown
gi|24379612|ref|NP_721567.1|	SMU.1183	mtlA2	PTS system, mannitol-specific enzyme IIA [Streptococcus mutans UA159]	2	10	4		0.5		Signal transduction; PTS
gi|24379632|ref|NP_721587.1|	SMU.1207	fic	mobilization/cell filamentation proteins [Streptococcus mutans UA159]	2						Unassigned
gi|24379633|ref|NP_721588.1|	SMU.1208	-	hypothetical protein SMU.1208c [Streptococcus mutans UA159]	2	2	3		0.666667		Hypothetical
gi|24379635|ref|NP_721590.1|	SMU.1210	parE	DNA topoisomerase IV subunit B [Streptococcus mutans UA159]	2	3	24	2	0.0833333	1.5	DNA metabolism; DNA replication, recombination, and repair
gi|24379667|ref|NP_721622.1|	SMU.1245	-	hypothetical protein SMU.1245c [Streptococcus mutans UA159]	2		2	1	1		Unassigned
gi|24379692|ref|NP_721647.1|	SMU.1271	hisG	ATP phosphoribosyltransferase catalytic subunit [Streptococcus mutans UA159]	2	1	1		2		Amino acid biosynthesis; Histidine family
gi|24379716|ref|NP_721671.1|	SMU.1300	-	hypothetical protein SMU.1300c [Streptococcus mutans UA159]	2	1					Unknown
gi|24379720|ref|NP_721675.1|	SMU.1304	-	hypothetical protein SMU.1304c [Streptococcus mutans UA159]	2						Unknown
gi|24379737|ref|NP_721692.1|	SMU.1323	-	hydrolase [Streptococcus mutans UA159]	2	25	8	5	0.25	5	Unknown
gi|24379746|ref|NP_721701.1|	SMU.1334	sfp	putative phosphopantetheinyl transferase [Streptococcus mutans UA159]	2	1					Unassigned
gi|24379860|ref|NP_721815.1|	SMU.1463	-	hypothetical protein SMU.1463c [Streptococcus mutans UA159]	2	1	1	1	2	1	Unknown
gi|24379929|ref|NP_721884.1|	SMU.1541	pulA	putative pullulanase [Streptococcus mutans UA159]	2	6	3	4	0.666667	1.5	Energy metabolism; Sugars
gi|24379953|ref|NP_721908.1|	SMU.1569	malF	putative maltose/maltodextrin ABC transporter, permease protein MalF [Streptococcus mutans UA159]	2						Transport and binding proteins; ABC Superfamily: membrane spanning permease
gi|24379959|ref|NP_721914.1|	SMU.1575	-	hypothetical protein SMU.1575c [Streptococcus mutans UA159]	2	2	4	7	0.5	0.285714	Hypothetical
gi|24379961|ref|NP_721916.1|	SMU.1577	-	hypothetical protein SMU.1577c [Streptococcus mutans UA159]	2	3					Unknown
gi|24380058|ref|NP_722013.1|	SMU.1680	-	hypothetical protein SMU.1680c [Streptococcus mutans UA159]	2	5	2	1	1	5	Hypothetical
gi|24380071|ref|NP_722026.1|	SMU.1695	-	molybdenum ABC transporter ATP-binding protein [Streptococcus mutans UA159]	2	6					Transport and binding proteins; ABC Superfamily: ATP-binding protein
gi|24380079|ref|NP_722034.1|	SMU.1705	-	hypothetical protein SMU.1705 [Streptococcus mutans UA159]	2	3	5	8	0.4	0.375	Unknown
gi|24380089|ref|NP_722044.1|	SMU.1715	-	hypothetical protein SMU.1715c [Streptococcus mutans UA159]	2	4	5	10	0.4	0.4	Unassigned
gi|24380116|ref|NP_722071.1|	SMU.1744	fabH	3-oxoacyl-(acyl carrier protein) synthase III [Streptococcus mutans UA159]	2	2	2	4	1	0.5	Fatty acid and phospholipid metabolism; Biosynthesis
gi|24380117|ref|NP_722072.1|	SMU.1745	-	putative transcriptional regulator [Streptococcus mutans UA159]	2	3	5	3	0.4	1	Transcription; Transcription factors
gi|24380124|ref|NP_722079.1|	SMU.1754	-	hypothetical protein SMU.1754c [Streptococcus mutans UA159]	2	1		2		0.5	Unknown
gi|24380140|ref|NP_722095.1|	SMU.1773	-	hypothetical protein SMU.1773c [Streptococcus mutans UA159]	2	1	2	3	1	0.333333	Unknown
gi|24380160|ref|NP_722115.1|	SMU.1795	-	hypothetical protein SMU.1795c [Streptococcus mutans UA159]	2	1		1		1	Unknown
gi|24380206|ref|NP_722161.1|	SMU.1845	nusB	transcription antitermination protein NusB [Streptococcus mutans UA159]	2	2	8	15	0.25	0.133333	Transcription; Transcription factors
gi|24380223|ref|NP_722178.1|	SMU.1865	mutY	putative A/G-specific DNA glycosylase [Streptococcus mutans UA159]	2	4	3	1	0.666667	4	DNA metabolism; DNA replication, recombination, and repair
gi|24380288|ref|NP_722243.1|	SMU.1939	-	putative ABC transporter, ATP-binding protein [Streptococcus mutans UA159]	2		1		2		Transport and binding proteins; ABC Superfamily: ATP-binding protein
gi|24380294|ref|NP_722249.1|	SMU.1946	-	hypothetical protein SMU.1946 [Streptococcus mutans UA159]	2	1	1	1	2	1	Hypothetical
gi|24380308|ref|NP_722263.1|	SMU.1964	-	putative response regulator [Streptococcus mutans UA159]	2	2					Signal transduction; Two-component systems
gi|24380334|ref|NP_722289.1|	SMU.1991	pbp1b	putative membrane carboxypeptidase, penicillin-binding protein 1b [Streptococcus mutans UA159]	2	1	1		2		Cell envelope; Biosynthesis and degradation of murein sacculus and peptidoglycan Cell envelope; Biosynthesis and degradation of surface polysaccharides and lipopolysaccharides
gi|24380366|ref|NP_722321.1|	SMU.2024	-	50S ribosomal protein L4 [Streptococcus mutans UA159]	2	3	3		0.666667		Protein synthesis; Ribosomal proteins: synthesis and modification
gi|24380372|ref|NP_722327.1|	SMU.2030	ctsR	putative transcriptional regulator CtsR [Streptococcus mutans UA159]	2						Regulatory functions; General regulatory
gi|24380387|ref|NP_722342.1|	SMU.2049	-	hypothetical protein SMU.2049c [Streptococcus mutans UA159]	2						Unknown
gi|24380392|ref|NP_722347.1|	SMU.2055	-	putative acetyltransferase [Streptococcus mutans UA159]	2	1	6	11	0.333333	0.0909091	Unassigned
gi|24380403|ref|NP_722358.1|	SMU.2067	csbB	putative stress response protein; glycosyltransferase involved in cell wall biogenesis [Streptococcus mutans UA159]	2	4	1	1	2	4	Unassigned
gi|24380436|ref|NP_722391.1|	SMU.2104	rpmF	integral membrane protein [Streptococcus mutans UA159]	2	7		3		2.33333	Transport and binding proteins; Amino acids, peptides, and amines
gi|24380447|ref|NP_722402.1|	SMU.2115	-	putative short-chain dehydrogenase [Streptococcus mutans UA159]	2	2					Unassigned
gi|24380460|ref|NP_722415.1|	SMU.2129	-	hypothetical protein SMU.2129c [Streptococcus mutans UA159]	2	5					Unknown
gi|24380476|ref|NP_722431.1|	SMU.2148	-	cobalt permease [Streptococcus mutans UA159]	2		2	7	1		Transport and binding proteins; ABC Superfamily: membrane spanning permease
gi|24380483|ref|NP_722438.1|	SMU.2155	-	hypothetical protein SMU.2155 [Streptococcus mutans UA159]	2	1	2	4	1	0.25	Unknown
gi|24380484|ref|NP_722439.1|	SMU.2156	recF	recombination protein F [Streptococcus mutans UA159]	2	4	1		2		DNA metabolism; DNA replication, recombination, and repair
gi|24378535|ref|NP_720490.1|	SMU.05	-	hypothetical protein SMU.05 [Streptococcus mutans UA159]	1	4	3		0.333333		Unknown
gi|24378553|ref|NP_720508.1|	SMU.25	recO	DNA repair protein RecO [Streptococcus mutans UA159]	1	3					DNA metabolism; DNA replication, recombination, and repair
gi|24378555|ref|NP_720510.1|	SMU.27	acpP	acyl carrier protein [Streptococcus mutans UA159]	1	2					Fatty acid and phospholipid metabolism; Other
gi|24378604|ref|NP_720559.1|	SMU.80	hrcA	heat-inducible transcription repressor [Streptococcus mutans UA159]	1	3	1	3	1	1	Regulatory functions; DNA interactions
gi|24378622|ref|NP_720577.1|	SMU.101	-	putative sorbose PTS system, IIC component [Streptococcus mutans UA159]	1						Signal transduction; PTS
gi|24378623|ref|NP_720578.1|	SMU.102	-	putative PTS system, IID component [Streptococcus mutans UA159]	1		1		1		Signal transduction; PTS
gi|24378683|ref|NP_720638.1|	SMU.168	-	putative transcriptional regulator [Streptococcus mutans UA159]	1						Transcription; Transcription factors
gi|24378695|ref|NP_720650.1|	SMU.181	-	putative mevalonate kinase [Streptococcus mutans UA159]	1						Biosynthesis of cofactors, prosthetic groups, and carriers; Other
gi|24378704|ref|NP_720659.1|	SMU.191	-	putative integrase [Streptococcus mutans UA159]	1	1					Mobile and extrachromosomal element functions; Prophage functions
gi|24378706|ref|NP_720661.1|	SMU.194	-	bacteriophage P2 associated [Streptococcus mutans UA159]	1	7	13	21	0.0769231	0.333333	Unknown
gi|24378755|ref|NP_720710.1|	SMU.246	rgpG	putative glycosyl transferase N-acetylglucosaminyltransferase), RgpG [Streptococcus mutans UA159]	1	4					Cell envelope; Biosynthesis and degradation of surface polysaccharides and lipopolysaccharides
gi|24378792|ref|NP_720747.1|	SMU.289	-	putative transcriptional regulator [Streptococcus mutans UA159]	1	1	1		1		Transcription; Transcription factors
gi|24378799|ref|NP_720754.1|	SMU.296	-	hypothetical protein SMU.296 [Streptococcus mutans UA159]	1	1					Unknown
gi|24378815|ref|NP_720770.1|	SMU.313	-	putative PTS system, sorbitol-specific enzyme IIA [Streptococcus mutans UA159]	1		1		1		Energy metabolism; Sugars
gi|24378824|ref|NP_720779.1|	SMU.326	-	hypothetical protein SMU.326 [Streptococcus mutans UA159]	1	2		3		0.666667	Unknown
gi|24378834|ref|NP_720789.1|	SMU.336	rnpA	ribonuclease P [Streptococcus mutans UA159]	1						Transcription; Degradation of RNA
gi|24378852|ref|NP_720807.1|	SMU.355	-	putative CMP-binding factor [Streptococcus mutans UA159]	1	1	2	1	0.5	1	Unassigned
gi|24378873|ref|NP_720828.1|	SMU.376	-	putative aminotransferase [Streptococcus mutans UA159]	1						Unassigned
gi|24378876|ref|NP_720831.1|	SMU.381	-	hypothetical protein SMU.381c [Streptococcus mutans UA159]	1	2	3	5	0.333333	0.4	Transcription; Transcription factors
gi|24378880|ref|NP_720835.1|	SMU.385	-	putative glycoprotein endopeptidase [Streptococcus mutans UA159]	1						Protein fate; Degradation of proteins, peptides, and glycopeptides
gi|24378907|ref|NP_720862.1|	SMU.414	-	putative ABC transporter, permease protein [Streptococcus mutans UA159]	1	12		1		12	Transport and binding proteins; ABC Superfamily: membrane spanning permease
gi|24378909|ref|NP_720864.1|	SMU.416	trmB	tRNA (guanine-N(7))-methyltransferase [Streptococcus mutans UA159]	1						Protein synthesis; tRNA and rRNA base modification
gi|24378931|ref|NP_720886.1|	SMU.441	-	putative transcriptional regulator [Streptococcus mutans UA159]	1						Transcription; Transcription factors
gi|24378956|ref|NP_720911.1|	SMU.469	recU	Holliday junction-specific endonuclease [Streptococcus mutans UA159]	1	4	3		0.333333		DNA metabolism; DNA replication, recombination, and repair
gi|24378971|ref|NP_720926.1|	SMU.486	-	putative histidine kinase [Streptococcus mutans UA159]	1						Signal transduction; Two-component systems
gi|24378981|ref|NP_720936.1|	SMU.497	-	hypothetical protein SMU.497c [Streptococcus mutans UA159]	1						Unknown
gi|24378998|ref|NP_720953.1|	SMU.515	-	putative 67 kDa myosin-crossreactive streptococcal antigen [Streptococcus mutans UA159]	1		1		1		Cellular processes; Pathogenesis
gi|24379000|ref|NP_720955.1|	SMU.517	coaD	phosphopantetheine adenylyltransferase [Streptococcus mutans UA159]	1	1					Biosynthesis of cofactors, prosthetic groups, and carriers; Pantothenate and coenzyme A Cell envelope; Biosynthesis and degradation of surface polysaccharides and lipopolysaccharides
gi|24379007|ref|NP_720962.1|	SMU.525	-	putative ABC transporter, ATP-binding protein [Streptococcus mutans UA159]	1						Transport and binding proteins; ABC Superfamily: ATP-binding protein Transport and binding proteins; ABC Superfamily: membrane spanning permease
gi|24379014|ref|NP_720969.1|	SMU.532	trpE	anthranilate synthase component I [Streptococcus mutans UA159]	1			2			Amino acid biosynthesis; Aromatic amino acid family
gi|24379015|ref|NP_720970.1|	SMU.533	trpG	anthranilate synthase component II [Streptococcus mutans UA159]	1	4					Amino acid biosynthesis; Aromatic amino acid family
gi|24379049|ref|NP_721004.1|	SMU.569	feoA	putative ferrous ion transport protein A [Streptococcus mutans UA159]	1	2	2	3	0.5	0.666667	Transport and binding proteins; Cations and iron carrying compounds
gi|24379057|ref|NP_721012.1|	SMU.577	lytS	putative histidine kinase LytS [Streptococcus mutans UA159]	1						Signal transduction; Two-component systems
gi|24379065|ref|NP_721020.1|	SMU.587	-	hypothetical protein SMU.587 [Streptococcus mutans UA159]	1			1			Unassigned
gi|24379094|ref|NP_721049.1|	SMU.621	-	hypothetical protein SMU.621c [Streptococcus mutans UA159]	1	1	1		1		Unknown
gi|24379101|ref|NP_721056.1|	SMU.628	holA	DNA polymerase III subunit delta [Streptococcus mutans UA159]	1	8					DNA metabolism; DNA replication, recombination, and repair
gi|24379107|ref|NP_721062.1|	SMU.634	queA	S-adenosylmethionine:tRNA ribosyltransferase-isomerase [Streptococcus mutans UA159]	1	4	1	2	1	2	Protein synthesis; tRNA and rRNA base modification
gi|24379113|ref|NP_721068.1|	SMU.640	-	GntR family transcriptional regulator [Streptococcus mutans UA159]	1						Transcription; Transcription factors
gi|24379135|ref|NP_721090.1|	SMU.662	-	hypothetical protein SMU.662 [Streptococcus mutans UA159]	1			1			Unknown
gi|24379192|ref|NP_721147.1|	SMU.724	-	putative glycerophosphoryl diester phosphodiesterase [Streptococcus mutans UA159]	1		5	4	0.2		Transport and binding proteins; Other
gi|24379196|ref|NP_721151.1|	SMU.730	-	hypothetical protein SMU.730 [Streptococcus mutans UA159]	1	3	2	2	0.5	1.5	Unknown
gi|24379201|ref|NP_721156.1|	SMU.737	-	hypothetical protein SMU.737 [Streptococcus mutans UA159]	1		1	1	1		Unknown
gi|24379227|ref|NP_721182.1|	SMU.768	-	hypothetical protein SMU.768c [Streptococcus mutans UA159]	1	2		1		2	Unknown
gi|24379229|ref|NP_721184.1|	SMU.770	-	putative manganese transporter [Streptococcus mutans UA159]	1	4					Transport and binding proteins; Cations and iron carrying compounds
gi|24379233|ref|NP_721188.1|	SMU.774	-	hypothetical protein SMU.774 [Streptococcus mutans UA159]	1		2		0.5		Unassigned
gi|24379244|ref|NP_721199.1|	SMU.786	pheA	prephenate dehydratase [Streptococcus mutans UA159]	1	3	2	4	0.5	0.75	Amino acid biosynthesis; Aromatic amino acid family
gi|24379246|ref|NP_721201.1|	SMU.788	-	putative RNA methyltransferase [Streptococcus mutans UA159]	1	4					Protein synthesis; tRNA and rRNA base modification
gi|24379269|ref|NP_721224.1|	SMU.814	mutT	putative MutT-like protein [Streptococcus mutans UA159]	1	1					Unassigned
gi|24379327|ref|NP_721282.1|	SMU.873	metE	5-methyltetrahydropteroyltriglutamate--homocysteine methyltransferase [Streptococcus mutans UA159]	1	1					Amino acid biosynthesis; Aspartate family
gi|24379340|ref|NP_721295.1|	SMU.887	galT	galactose-1-phosphate uridylyltransferase [Streptococcus mutans UA159]	1						Energy metabolism; Sugars
gi|24379348|ref|NP_721303.1|	SMU.896	-	hypothetical protein SMU.896 [Streptococcus mutans UA159]	1						Unknown
gi|24379355|ref|NP_721310.1|	SMU.905	-	putative ABC transporter, ATP-binding protein [Streptococcus mutans UA159]	1	5	1		1		Transport and binding proteins; ABC Superfamily: ATP-binding protein Transport and binding proteins; ABC Superfamily: membrane spanning permease
gi|24379381|ref|NP_721336.1|	SMU.937	-	putative mevalonate diphosphate decarboxylase [Streptococcus mutans UA159]	1			1			Central intermediary metabolism; Other
gi|24379383|ref|NP_721338.1|	SMU.939	-	isopentenyl pyrophosphate isomerase [Streptococcus mutans UA159]	1	6					Central intermediary metabolism; Other
gi|24379406|ref|NP_721361.1|	SMU.963	-	putative deacetylase [Streptococcus mutans UA159]	1	1	34	1	0.0294118	1	Cell envelope; Biosynthesis and degradation of surface polysaccharides and lipopolysaccharides Energy metabolism; Biosynthesis and degradation of polysaccharides
gi|24379410|ref|NP_721365.1|	SMU.968	folE	GTP cyclohydrolase I [Streptococcus mutans UA159]	1	5	5		0.2		Biosynthesis of cofactors, prosthetic groups, and carriers; Folic acid
gi|24379413|ref|NP_721368.1|	SMU.971	folK	putative 2-amino-4-hydroxy-6-hydroxymethylpteridine pyrophosphokinase [Streptococcus mutans UA159]	1	2					Biosynthesis of cofactors, prosthetic groups, and carriers; Folic acid
gi|24379425|ref|NP_721380.1|	SMU.985	bglA	putative beta-glucosidase [Streptococcus mutans UA159]	1	1	2	3	0.5	0.333333	Energy metabolism; Glycolysis/gluconeogenesis
gi|24379441|ref|NP_721396.1|	SMU.1001	smf	putative DNA processing Smf protein [Streptococcus mutans UA159]	1	2					Cellular processes; DNA transformation
gi|24379448|ref|NP_721403.1|	SMU.1008	-	putative response regulator [Streptococcus mutans UA159]	1	8	1		1		Signal transduction; Two-component systems
gi|24379455|ref|NP_721410.1|	SMU.1016	bcc	acetyl-CoA carboxylase biotin carboxyl carrier protein subunit [Streptococcus mutans UA159]	1	2					Fatty acid and phospholipid metabolism; Other
gi|24379464|ref|NP_721419.1|	SMU.1025	-	putative transcriptional regulator [Streptococcus mutans UA159]	1	1					Transcription; Transcription factors
gi|24379476|ref|NP_721431.1|	SMU.1038	-	putative response regulator [Streptococcus mutans UA159]	1	2	2		0.5		Signal transduction; Two-component systems
gi|24379489|ref|NP_721444.1|	SMU.1052	-	hypothetical protein SMU.1052 [Streptococcus mutans UA159]	1	5					Unknown
gi|24379502|ref|NP_721457.1|	SMU.1065	-	GntR family transcriptional regulator [Streptococcus mutans UA159]	1	2	1		1		Regulatory functions; DNA interactions
gi|24379504|ref|NP_721459.1|	SMU.1067	-	putative ABC transporter, permease protein [Streptococcus mutans UA159]	1	1		3		0.333333	Transport and binding proteins; ABC Superfamily: membrane spanning permease
gi|24379512|ref|NP_721467.1|	SMU.1075	dfp	phosphopantothenoylcysteine decarboxylase [Streptococcus mutans UA159]	1	2	1		1		Biosynthesis of cofactors, prosthetic groups, and carriers; Pantothenate and coenzyme A
gi|24379515|ref|NP_721470.1|	SMU.1078	-	putative ABC transporter, ATP-binding protein [Streptococcus mutans UA159]	1		3		0.333333		Transport and binding proteins; ABC Superfamily: ATP-binding protein
gi|24379521|ref|NP_721476.1|	SMU.1084	hemK	putative protoporphyrinogen oxidase [Streptococcus mutans UA159]	1	1					Biosynthesis of cofactors, prosthetic groups, and carriers; Heme and porphyrin
gi|24379525|ref|NP_721480.1|	SMU.1088	apbE	putative thiamine biosynthesis lipoprotein [Streptococcus mutans UA159]	1						Biosynthesis of cofactors, prosthetic groups, and carriers; Thiamine
gi|24379533|ref|NP_721488.1|	SMU.1097	-	putative transcriptional regulator protein [Streptococcus mutans UA159]	1						Transcription; Transcription factors
gi|24379540|ref|NP_721495.1|	SMU.1107	-	hypothetical protein SMU.1107c [Streptococcus mutans UA159]	1		1		1		Unknown
gi|24379544|ref|NP_721499.1|	SMU.1112	-	hypothetical protein SMU.1112c [Streptococcus mutans UA159]	1	2	3	2	0.333333	1	Unknown
gi|24379545|ref|NP_721500.1|	SMU.1113	srtA	putative sortase [Streptococcus mutans UA159]	1	1					Cell envelope; Biosynthesis and degradation of murein sacculus and peptidoglycan
gi|24379551|ref|NP_721506.1|	SMU.1119	-	putative sugar ABC transporter, permease protein [Streptococcus mutans UA159]	1		3	5	0.333333		Transport and binding proteins; ABC Superfamily: membrane spanning permease
gi|24379556|ref|NP_721511.1|	SMU.1124	pdp	pyrimidine-nucleoside phosphorylase [Streptococcus mutans UA159]	1	1	2		0.5		Purines, pyrimidines, nucleosides, and nucleotides; Salvage of nucleosides and nucleotides
gi|24379560|ref|NP_721515.1|	SMU.1128	ciaH	putative histidine kinase sensor CiaH [Streptococcus mutans UA159]	1	6					Signal transduction; Two-component systems
gi|24379561|ref|NP_721516.1|	SMU.1129	ciaR	putative response regulator CiaR [Streptococcus mutans UA159]	1	4	1		1		Signal transduction; Two-component systems
gi|24379571|ref|NP_721526.1|	SMU.1140	-	hypothetical protein SMU.1140c [Streptococcus mutans UA159]	1	6	3	3	0.333333	2	Unknown
gi|24379595|ref|NP_721550.1|	SMU.1165	-	putative transcription regulator [Streptococcus mutans UA159]	1						Transcription; Transcription factors
gi|24379603|ref|NP_721558.1|	SMU.1173	cysD	putative O-acetylhomoserine sulfhydrylase [Streptococcus mutans UA159]	1	4		2		2	Amino acid biosynthesis; Serine family
gi|24379634|ref|NP_721589.1|	SMU.1209	-	hypothetical protein SMU.1209c [Streptococcus mutans UA159]	1	7	1		1		Hypothetical
gi|24379644|ref|NP_721599.1|	SMU.1220	-	hypothetical protein SMU.1220c [Streptococcus mutans UA159]	1	7	2	1	0.5	7	Unknown
gi|24379647|ref|NP_721602.1|	SMU.1223	pyrDB	dihydroorotate dehydrogenase 1B [Streptococcus mutans UA159]	1						Purines, pyrimidines, nucleosides, and nucleotides; Pyrimidine ribonucleotide biosynthesis
gi|24379652|ref|NP_721607.1|	SMU.1228	-	glutamine amidotransferase [Streptococcus mutans UA159]	1	1		1		1	Amino acid biosynthesis; Aromatic amino acid family
gi|24379654|ref|NP_721609.1|	SMU.1230	-	hypothetical protein SMU.1230c [Streptococcus mutans UA159]	1	3					Unknown
gi|24379672|ref|NP_721627.1|	SMU.1251	-	hypothetical protein SMU.1251 [Streptococcus mutans UA159]	1	5	1		1		Unknown
gi|24379687|ref|NP_721642.1|	SMU.1266	hisH	imidazole glycerol phosphate synthase subunit HisH [Streptococcus mutans UA159]	1						Amino acid biosynthesis; Histidine family
gi|24379693|ref|NP_721648.1|	SMU.1272	hisZ	putative histidyl-tRNA synthetase [Streptococcus mutans UA159]	1	2	2	1	0.5	2	Protein synthesis; tRNA aminoacylation
gi|24379717|ref|NP_721672.1|	SMU.1301	-	putative methyltransferase [Streptococcus mutans UA159]	1	1					Unassigned
gi|24379718|ref|NP_721673.1|	SMU.1302	adcA	putative surface adhesin; AdcA protein homolog; putative Zn-binding lipoprotein [Streptococcus mutans UA159]	1	80	2	4	0.5	20	Transport and binding proteins; ABC Superfamily: substrate-binding protein
gi|24379723|ref|NP_721678.1|	SMU.1307	-	hypothetical protein SMU.1307c [Streptococcus mutans UA159]	1						Unknown
gi|24379729|ref|NP_721684.1|	SMU.1313	-	bifunctional ATP-dependent DNA helicase/DNA polymerase III subunit epsilon [Streptococcus mutans UA159]	1		1		1		DNA metabolism; DNA replication, recombination, and repair
gi|24379731|ref|NP_721686.1|	SMU.1315	-	putative ATP-binding protein [Streptococcus mutans UA159]	1	1	13		0.0769231		Transport and binding proteins; ABC Superfamily: ATP-binding protein
gi|24379741|ref|NP_721696.1|	SMU.1327	-	4Fe-4S ferredoxin [Streptococcus mutans UA159]	1	2	5		0.2		Unknown
gi|24379747|ref|NP_721702.1|	SMU.1335	-	putative enoyl-(acyl-carrier-protein) reductase [Streptococcus mutans UA159]	1						Fatty acid and phospholipid metabolism; Other
gi|24379750|ref|NP_721705.1|	SMU.1338	-	multidrug ABC transporter permease [Streptococcus mutans UA159]	1	2					Cellular processes; Detoxification
gi|24379756|ref|NP_721711.1|	SMU.1344	-	putative malonyl-CoA acyl-carrier-protein transacylase [Streptococcus mutans UA159]	1		1		1		Fatty acid and phospholipid metabolism; Other
gi|24379820|ref|NP_721775.1|	SMU.1417	-	putative oleoyl-acyl carrier protein thioesterase [Streptococcus mutans UA159]	1	1		2		0.5	Fatty acid and phospholipid metabolism; Biosynthesis
gi|24379821|ref|NP_721776.1|	SMU.1418	hemN	coproporphyrinogen III oxidase [Streptococcus mutans UA159]	1	8					Energy metabolism; Other
gi|24379824|ref|NP_721779.1|	SMU.1421	pdhC	branched-chain alpha-keto acid dehydrogenase subunit E2 [Streptococcus mutans UA159]	1	1					Energy metabolism; Fermentation
gi|24379828|ref|NP_721783.1|	SMU.1425	clpB	putative Clp proteinase, ATP-binding subunit ClpB [Streptococcus mutans UA159]	1		2		0.5		Protein fate; Degradation of proteins, peptides, and glycopeptides
gi|24379831|ref|NP_721786.1|	SMU.1428	-	hypothetical protein SMU.1428c [Streptococcus mutans UA159]	1	5	2		0.5		Unknown
gi|24379838|ref|NP_721793.1|	SMU.1436	-	hypothetical protein SMU.1436c [Streptococcus mutans UA159]	1			1			Unknown
gi|24379840|ref|NP_721795.1|	SMU.1438	-	putative Zn-dependent protease [Streptococcus mutans UA159]	1						Unknown
gi|24379844|ref|NP_721799.1|	SMU.1445	-	putative ABC transporter, ATP-binding protein [Streptococcus mutans UA159]	1	3	1	1	1	3	Transport and binding proteins; ABC Superfamily: ATP-binding protein
gi|24379859|ref|NP_721814.1|	SMU.1462	-	putative oxidoreductase [Streptococcus mutans UA159]	1			3			Unassigned
gi|24379893|ref|NP_721848.1|	SMU.1502	-	hypothetical protein SMU.1502c [Streptococcus mutans UA159]	1	15					Unknown
gi|24379905|ref|NP_721860.1|	SMU.1515	covX	hypothetical protein SMU.1515 [Streptococcus mutans UA159]	1	1					Regulatory functions; Other
gi|24379925|ref|NP_721880.1|	SMU.1536	glgA	glycogen synthase [Streptococcus mutans UA159]	1	23	1		1		Energy metabolism; Sugars
gi|24379941|ref|NP_721896.1|	SMU.1555	-	hypothetical protein SMU.1555c [Streptococcus mutans UA159]	1	3		1		3	Unassigned
gi|24379972|ref|NP_721927.1|	SMU.1590	amyA	cytoplasmic alpha-amylase [Streptococcus mutans UA159]	1	7		2		3.5	Energy metabolism; Glycolysis/gluconeogenesis
gi|24379992|ref|NP_721947.1|	SMU.1612	-	hypothetical protein SMU.1612c [Streptococcus mutans UA159]	1	3		5		0.6	Unknown
gi|24380000|ref|NP_721955.1|	SMU.1620	phoH	putative phosphate starvation-induced protein PhoH [Streptococcus mutans UA159]	1	1	3	1	0.333333	1	Unassigned
gi|24380015|ref|NP_721970.1|	SMU.1636	-	hypothetical protein SMU.1636c [Streptococcus mutans UA159]	1	2	1		1		Unknown
gi|24380029|ref|NP_721984.1|	SMU.1651	-	putative arsenate reductase [Streptococcus mutans UA159]	1	2					Cellular processes; Detoxification
gi|24380039|ref|NP_721994.1|	SMU.1661	-	putative signal peptidase II [Streptococcus mutans UA159]	1						Cellular processes; Protein and peptide secretion
gi|24380048|ref|NP_722003.1|	SMU.1670	-	hypothetical protein SMU.1670c [Streptococcus mutans UA159]	1		1	1	1		Unknown
gi|24380052|ref|NP_722007.1|	SMU.1674	metC	putative aminotransferase; beta-cystathionase [Streptococcus mutans UA159]	1						Central intermediary metabolism; Other metabolism
gi|24380057|ref|NP_722012.1|	SMU.1679	-	hypothetical protein SMU.1679c [Streptococcus mutans UA159]	1	5	1		1		Unknown
gi|24380072|ref|NP_722027.1|	SMU.1697	-	hypothetical protein SMU.1697c [Streptococcus mutans UA159]	1	1					Protein synthesis; tRNA and rRNA base modification
gi|24380091|ref|NP_722046.1|	SMU.1717	-	fused deoxyribonucleotide triphosphate pyrophosphatase/unknown domain-containing protein [Streptococcus mutans UA159]	1						Unassigned
gi|24380132|ref|NP_722087.1|	SMU.1764	-	hypothetical protein SMU.1764c [Streptococcus mutans UA159]	1	7	14	16	0.0714286	0.4375	Unknown
gi|24380133|ref|NP_722088.1|	SMU.1765	-	hypothetical protein SMU.1765c [Streptococcus mutans UA159]	1	3					Unknown
gi|24380141|ref|NP_722096.1|	SMU.1774	-	hypothetical protein SMU.1774c [Streptococcus mutans UA159]	1	2	1		1		Unknown
gi|24380166|ref|NP_722121.1|	SMU.1802	-	hypothetical protein SMU.1802c [Streptococcus mutans UA159]	1		2		0.5		Unknown
gi|24380175|ref|NP_722130.1|	SMU.1811	scnF	putative bacteriocin component ScnF homolog, putative ABC transporter, ATP-binding protein [Streptococcus mutans UA159]	1						Transport and binding proteins; ABC Superfamily: ATP-binding protein
gi|24380195|ref|NP_722150.1|	SMU.1833	recG	putative ATP-dependent DNA helicase, RecG [Streptococcus mutans UA159]	1	1	1	1	1	1	DNA metabolism; DNA replication, recombination, and repair
gi|24380250|ref|NP_722205.1|	SMU.1898	-	putative ABC transporter, ATP-binding and permease protein [Streptococcus mutans UA159]	1						Transport and binding proteins; ABC Superfamily: ATP-binding protein
gi|24380268|ref|NP_722223.1|	SMU.1918	dedA	putative membrane-associated protein DedA [Streptococcus mutans UA159]	1			1			Unassigned
gi|24380278|ref|NP_722233.1|	SMU.1928	psaB	putative ABC transporter, permease protein [Streptococcus mutans UA159]	1		1		1		Transport and binding proteins; ABC Superfamily: membrane spanning permease
gi|24380289|ref|NP_722244.1|	SMU.1940	-	hypothetical protein SMU.1940c [Streptococcus mutans UA159]	1	4	1	1	1	4	Amino acid biosynthesis; Aspartate family
gi|24380299|ref|NP_722254.1|	SMU.1951	-	hypothetical protein SMU.1951c [Streptococcus mutans UA159]	1	1					Unknown
gi|24380307|ref|NP_722262.1|	SMU.1963	-	putative sugar-binding periplasmic protein [Streptococcus mutans UA159]	1	4					Transport and binding proteins; ABC Superfamily: substrate-binding protein
gi|24380319|ref|NP_722274.1|	SMU.1975	-	hypothetical protein SMU.1975c [Streptococcus mutans UA159]	1	1					Unknown
gi|24380339|ref|NP_722294.1|	SMU.1996	ipk	4-diphosphocytidyl-2-C-methyl-D-erythritol kinase [Streptococcus mutans UA159]	1	1					Unassigned
gi|24380369|ref|NP_722324.1|	SMU.2027	-	putative transcriptional regulator [Streptococcus mutans UA159]	1	1					Regulatory functions; DNA interactions
gi|24380386|ref|NP_722341.1|	SMU.2048	-	hypothetical protein SMU.2048 [Streptococcus mutans UA159]	1						Hypothetical
gi|24380393|ref|NP_722348.1|	SMU.2056	-	recombination factor protein RarA [Streptococcus mutans UA159]	1	1	2		0.5		Cellular processes; Cell division
gi|24380395|ref|NP_722350.1|	SMU.2058	-	putative transcriptional regulator [Streptococcus mutans UA159]	1	5		1		5	Transcription; Transcription factors
gi|24380408|ref|NP_722363.1|	SMU.2073	-	hypothetical protein SMU.2073c [Streptococcus mutans UA159]	1	1					Unknown
gi|24380415|ref|NP_722370.1|	SMU.2080	-	hypothetical protein SMU.2080 [Streptococcus mutans UA159]	1						Unknown
gi|24380432|ref|NP_722387.1|	SMU.2099	-	hypothetical protein SMU.2099c [Streptococcus mutans UA159]	1						Unknown
gi|24380433|ref|NP_722388.1|	SMU.2100	-	hypothetical protein SMU.2100c [Streptococcus mutans UA159]	1			1			Unknown
gi|24380446|ref|NP_722401.1|	SMU.2114	-	putative transcriptional regulator [Streptococcus mutans UA159]	1	1					Transcription; Transcription factors
gi|24378540|ref|NP_720495.1|	SMU.10	-	hypothetical protein SMU.10 [Streptococcus mutans UA159]				1			Cellular processes; Cell division
gi|24378541|ref|NP_720496.1|	SMU.11	-	hypothetical protein SMU.11 [Streptococcus mutans UA159]		1	2	1		1	Unknown
gi|24378542|ref|NP_720497.1|	SMU.12	-	hypothetical protein SMU.12 [Streptococcus mutans UA159]				2			Unknown
gi|24378560|ref|NP_720515.1|	SMU.32	purF	amidophosphoribosyltransferase [Streptococcus mutans UA159]		3	1				Purines, pyrimidines, nucleosides, and nucleotides; Purine ribonucleotide biosynthesis
gi|24378576|ref|NP_720531.1|	SMU.48	purD	phosphoribosylamine--glycine ligase [Streptococcus mutans UA159]		31	17	15		2.06667	Purines, pyrimidines, nucleosides, and nucleotides; Purine ribonucleotide biosynthesis
gi|24378583|ref|NP_720538.1|	SMU.55	-	hypothetical protein SMU.55 [Streptococcus mutans UA159]		4					Hypothetical
gi|24378591|ref|NP_720546.1|	SMU.65	-	putative protein tyrosine-phosphatase [Streptococcus mutans UA159]		2	2				Cellular processes; Cell division
gi|24378601|ref|NP_720556.1|	SMU.76	-	putative N-acetyl-muramidase [Streptococcus mutans UA159]		1					Cell envelope; Biosynthesis and degradation of murein sacculus and peptidoglycan
gi|24378608|ref|NP_720563.1|	SMU.84	truA	tRNA pseudouridine synthase A [Streptococcus mutans UA159]		4	3	1		4	Protein synthesis; tRNA and rRNA base modification
gi|24378657|ref|NP_720612.1|	SMU.139	-	hypothetical protein SMU.139 [Streptococcus mutans UA159]		2		3		0.666667	Unknown
gi|24378679|ref|NP_720634.1|	SMU.164	-	putative tRNA/rRNA methyltransferase [Streptococcus mutans UA159]		1					Protein synthesis; tRNA and rRNA base modification
gi|24378688|ref|NP_720643.1|	SMU.174	-	hypothetical protein SMU.174c [Streptococcus mutans UA159]		2					Unknown
gi|24378703|ref|NP_720658.1|	SMU.189	-	hypothetical protein SMU.189 [Streptococcus mutans UA159]			1				Hypothetical
gi|24378708|ref|NP_720663.1|	SMU.196	-	putative transfer protein [Streptococcus mutans UA159]		2	1				Unassigned
gi|24378711|ref|NP_720666.1|	SMU.199	-	hypothetical protein SMU.199c [Streptococcus mutans UA159]		1	3	1		1	Hypothetical
gi|24378712|ref|NP_720667.1|	SMU.200	-	hypothetical protein SMU.200c [Streptococcus mutans UA159]			2	4			Hypothetical
gi|24378714|ref|NP_720669.1|	SMU.202	-	hypothetical protein SMU.202c [Streptococcus mutans UA159]			1	1			Unknown
gi|24378717|ref|NP_720672.1|	SMU.206	-	hypothetical protein SMU.206c [Streptococcus mutans UA159]			1				Hypothetical
gi|24378718|ref|NP_720673.1|	SMU.207	-	putative transposon protein [Streptococcus mutans UA159]			1	1			Transcription; Transcription factors
gi|24378719|ref|NP_720674.1|	SMU.208	-	putative transposon protein; DNA segregation ATPase [Streptococcus mutans UA159]		2	3	5		0.4	Unknown
gi|24378722|ref|NP_720677.1|	SMU.211	-	hypothetical protein SMU.211c [Streptococcus mutans UA159]		2					Hypothetical
gi|24378723|ref|NP_720678.1|	SMU.212	-	hypothetical protein SMU.212c [Streptococcus mutans UA159]		2					Hypothetical
gi|24378725|ref|NP_720680.1|	SMU.214	-	hypothetical protein SMU.214c [Streptococcus mutans UA159]			1	2			Hypothetical
gi|24378727|ref|NP_720682.1|	SMU.216	-	hypothetical protein SMU.216c [Streptococcus mutans UA159]				1			Hypothetical
gi|24378737|ref|NP_720692.1|	SMU.226	-	putative transposase [Streptococcus mutans UA159]			2				Mobile and extrachromosomal element functions; Transposon functions
gi|24378746|ref|NP_720701.1|	SMU.236	-	putative transcriptional regulator [Streptococcus mutans UA159]		3	1				Transcription; Transcription factors
gi|24378748|ref|NP_720703.1|	SMU.238	-	putative ABC transporter, ATP-binding protein [Streptococcus mutans UA159]			1				Transport and binding proteins; ABC Superfamily: ATP-binding protein
gi|24378796|ref|NP_720751.1|	SMU.293	-	hypothetical protein SMU.293 [Streptococcus mutans UA159]		1		1		1	Hypothetical
gi|24378807|ref|NP_720762.1|	SMU.304	-	putative deaminase [Streptococcus mutans UA159]				1			Purines, pyrimidines, nucleosides, and nucleotides; Nucleotide and nucleoside interconversions
gi|24378811|ref|NP_720766.1|	SMU.309	-	regulator of sorbitol operon [Streptococcus mutans UA159]		2					Signal transduction; PTS Transcription; Transcription factors
gi|24378838|ref|NP_720793.1|	SMU.340	rpmH	50S ribosomal protein L34 [Streptococcus mutans UA159]		1	2				Protein synthesis; Ribosomal proteins: synthesis and modification
gi|24378844|ref|NP_720799.1|	SMU.346	-	putative NADH dehydrogenase; NAD(P)H nitroreductase [Streptococcus mutans UA159]		1	2				Unassigned
gi|24378878|ref|NP_720833.1|	SMU.383	-	putative reductase [Streptococcus mutans UA159]				1			Unassigned
gi|24378881|ref|NP_720836.1|	SMU.386	-	putative ribosomal-protein-alanine acetyltransferase [Streptococcus mutans UA159]		1					Protein synthesis; Ribosomal proteins: synthesis and modification
gi|24378882|ref|NP_720837.1|	SMU.387	-	O-sialoglycoprotein endopeptidase [Streptococcus mutans UA159]		1	3				Protein fate; Degradation of proteins, peptides, and glycopeptides
gi|24378887|ref|NP_720842.1|	SMU.392	-	hypothetical protein SMU.392c [Streptococcus mutans UA159]		4					Unknown
gi|24378893|ref|NP_720848.1|	SMU.400	-	putative secreted esterase [Streptococcus mutans UA159]		2	1				Unassigned
gi|24378894|ref|NP_720849.1|	SMU.401	-	hypothetical protein SMU.401c [Streptococcus mutans UA159]		120					Unassigned
gi|24378912|ref|NP_720867.1|	SMU.419	-	hypothetical protein SMU.419 [Streptococcus mutans UA159]		3		3		1	Unknown
gi|24378944|ref|NP_720899.1|	SMU.456	mraY	phospho-N-acetylmuramoyl-pentapeptide-transferase [Streptococcus mutans UA159]		7					Cell envelope; Biosynthesis and degradation of murein sacculus and peptidoglycan
gi|24378989|ref|NP_720944.1|	SMU.505	-	putative adenine-specific DNA methylase [Streptococcus mutans UA159]		1					DNA metabolism; DNA replication, recombination, and repair
gi|24378991|ref|NP_720946.1|	SMU.507	-	DeoR family transcriptional regulator [Streptococcus mutans UA159]		1	1				Transcription; Transcription factors
gi|24378993|ref|NP_720948.1|	SMU.509	-	hypothetical protein SMU.509 [Streptococcus mutans UA159]		1					Unknown
gi|24378999|ref|NP_720954.1|	SMU.516	-	hypothetical protein SMU.516 [Streptococcus mutans UA159]			1				Unknown
gi|24379003|ref|NP_720958.1|	SMU.521	-	hypothetical protein SMU.521 [Streptococcus mutans UA159]		4	2				Unknown
gi|24379006|ref|NP_720961.1|	SMU.524	-	putative ABC transporter, ATP-binding protein [Streptococcus mutans UA159]		2					Transport and binding proteins; ABC Superfamily: ATP-binding protein Transport and binding proteins; ABC Superfamily: membrane spanning permease
gi|24379009|ref|NP_720964.1|	SMU.527	-	hypothetical protein SMU.527 [Streptococcus mutans UA159]		1		2		0.5	Unknown
gi|24379036|ref|NP_720991.1|	SMU.555	ylmG	hypothetical protein SMU.555 [Streptococcus mutans UA159]				1			Unknown
gi|24379043|ref|NP_720998.1|	SMU.563	-	ornithine carbamoyltransferase [Streptococcus mutans UA159]		5		1		5	Energy metabolism; Amino acids and amines
gi|24379046|ref|NP_721001.1|	SMU.566	-	hypothetical protein SMU.566c [Streptococcus mutans UA159]		2					Mobile and extrachromosomal element functions; Transposon functions
gi|24379060|ref|NP_721015.1|	SMU.582	-	putative farnesyl diphosphate synthase [Streptococcus mutans UA159]		5					Biosynthesis of cofactors, prosthetic groups, and carriers; Menaquinone and ubiquinone
gi|24379069|ref|NP_721024.1|	SMU.591	-	hypothetical protein SMU.591c [Streptococcus mutans UA159]		1					Unknown
gi|24379071|ref|NP_721026.1|	SMU.593	furR	putative ferric uptake regulator protein FurR [Streptococcus mutans UA159]		4		1		4	Transport and binding proteins; Cations and iron carrying compounds
gi|24379076|ref|NP_721031.1|	SMU.598	recR	recombination protein RecR [Streptococcus mutans UA159]		3					DNA metabolism; DNA replication, recombination, and repair
gi|24379091|ref|NP_721046.1|	SMU.616	-	hypothetical protein SMU.616 [Streptococcus mutans UA159]		2					Hypothetical
gi|24379120|ref|NP_721075.1|	SMU.647	-	putative methyltransferase [Streptococcus mutans UA159]		3					Unassigned
gi|24379124|ref|NP_721079.1|	SMU.651	-	putative ABC transporter, substrate-binding protein [Streptococcus mutans UA159]			2				Transport and binding proteins; ABC Superfamily: substrate-binding protein
gi|24379132|ref|NP_721087.1|	SMU.659	-	putative response regulator SpaR [Streptococcus mutans UA159]				1			Signal transduction; Two-component systems
gi|24379164|ref|NP_721119.1|	SMU.692	-	hypothetical protein SMU.692 [Streptococcus mutans UA159]		1					Cellular Processes; Other
gi|24379181|ref|NP_721136.1|	SMU.713	ftsW	putative cell division protein FtsW [Streptococcus mutans UA159]				1			Cellular processes; Cell division
gi|24379200|ref|NP_721155.1|	SMU.735	-	hypothetical protein SMU.735 [Streptococcus mutans UA159]			1	2			Hypothetical
gi|24379206|ref|NP_721161.1|	SMU.743	-	hypothetical protein SMU.743 [Streptococcus mutans UA159]			3	1			Unassigned
gi|24379210|ref|NP_721165.1|	SMU.747	-	putative permease [Streptococcus mutans UA159]		3					Unknown
gi|24379218|ref|NP_721173.1|	SMU.756	-	hypothetical protein SMU.756 [Streptococcus mutans UA159]		4					Unknown
gi|24379225|ref|NP_721180.1|	SMU.766	-	hypothetical protein SMU.766 [Streptococcus mutans UA159]		2					Unknown
gi|24379259|ref|NP_721214.1|	SMU.802	-	hypothetical protein SMU.802 [Streptococcus mutans UA159]		3					Unknown
gi|24379310|ref|NP_721265.1|	SMU.855	-	hypothetical protein SMU.855 [Streptococcus mutans UA159]		5					Unknown
gi|24379312|ref|NP_721267.1|	SMU.857	-	putative uracil permease [Streptococcus mutans UA159]			1				Transport and binding proteins; Nucleosides, purines and pyrimidines
gi|24379331|ref|NP_721286.1|	SMU.877	agaL	alpha-galactosidase [Streptococcus mutans UA159]		4	4				Energy metabolism; Sugars
gi|24379334|ref|NP_721289.1|	SMU.880	msmG	multiple sugar-binding ABC transporter, permease protein MsmG [Streptococcus mutans UA159]			1				Energy metabolism; Sugars Transport and binding proteins; ABC Superfamily: membrane spanning permease Transport and binding proteins; Carbohydrates, organic alcohols, and acids
gi|24379356|ref|NP_721311.1|	SMU.906	-	putative ABC transporter, ATP-binding protein [Streptococcus mutans UA159]		3	51	2		1.5	Transport and binding proteins; ABC Superfamily: membrane spanning permease
gi|24379365|ref|NP_721320.1|	SMU.919	-	putative ATPase, confers aluminum resistance [Streptococcus mutans UA159]		1					Cellular processes; Adaptations to atypical conditions
gi|24379366|ref|NP_721321.1|	SMU.921	-	putative transcriptional regulator [Streptococcus mutans UA159]		4					Transcription; Transcription factors
gi|24379371|ref|NP_721326.1|	SMU.926	-	GTP-pyrophosphokinase [Streptococcus mutans UA159]		4	3				Unassigned
gi|24379372|ref|NP_721327.1|	SMU.927	-	putative response regulator [Streptococcus mutans UA159]			1				Signal transduction; Two-component systems
gi|24379433|ref|NP_721388.1|	SMU.993	rbgA	ribosomal biogenesis GTPase [Streptococcus mutans UA159]		4	4	1		4	Unassigned
gi|24379446|ref|NP_721401.1|	SMU.1006	-	putative ABC transporter, ATP-binding protein [Streptococcus mutans UA159]			1				Transport and binding proteins; ABC Superfamily: ATP-binding protein
gi|24379452|ref|NP_721407.1|	SMU.1012	-	putative transcriptional regulator [Streptococcus mutans UA159]		1					Transcription; Transcription factors
gi|24379480|ref|NP_721435.1|	SMU.1042	-	hypothetical protein SMU.1042 [Streptococcus mutans UA159]		6					Unknown
gi|24379484|ref|NP_721439.1|	SMU.1046	-	putative GTP pyrophosphokinase [Streptococcus mutans UA159]		3					Cellular processes; Adaptations to atypical conditions Purines, pyrimidines, nucleosides, and nucleotides; Salvage of nucleosides and nucleotides
gi|24379488|ref|NP_721443.1|	SMU.1051	-	iron-sulfur cofactor synthesis protein [Streptococcus mutans UA159]		4		1		4	Protein synthesis; Protein modification
gi|24379501|ref|NP_721456.1|	SMU.1064	-	GntR family transcriptional regulator [Streptococcus mutans UA159]		7	1				Regulatory functions; General regulatory
gi|24379518|ref|NP_721473.1|	SMU.1081	-	hypothetical protein SMU.1081c [Streptococcus mutans UA159]		7					Unknown
gi|24379524|ref|NP_721479.1|	SMU.1087	-	4-oxalocrotonate tautomerase [Streptococcus mutans UA159]			2				Cellular processes; Other
gi|24379538|ref|NP_721493.1|	SMU.1105	-	putative phosphoglycerate mutase-like protein [Streptococcus mutans UA159]			1				Cell envelope; Surface polysaccharides, lipopolysaccharides and antigens Energy metabolism; Glycolysis/gluconeogenesis
gi|24379562|ref|NP_721517.1|	SMU.1131	-	hypothetical protein SMU.1131c [Streptococcus mutans UA159]			3				Hypothetical
gi|24379567|ref|NP_721522.1|	SMU.1136	pstC	putative phosphate ABC transporter, permease protein [Streptococcus mutans UA159]		1	1				Transport and binding proteins; ABC Superfamily: membrane spanning permease
gi|24379568|ref|NP_721523.1|	SMU.1137	pstC1	putative phosphate ABC transporter, permease protein [Streptococcus mutans UA159]			1				Transport and binding proteins; ABC Superfamily: membrane spanning permease
gi|24379577|ref|NP_721532.1|	SMU.1146	-	putative response regulator; homolog of RumR and ScnR [Streptococcus mutans UA159]			1	2			Signal transduction; Two-component systems
gi|24379587|ref|NP_721542.1|	SMU.1156	-	hypothetical protein SMU.1156c [Streptococcus mutans UA159]		1					Hypothetical
gi|24379588|ref|NP_721543.1|	SMU.1157	-	hypothetical protein SMU.1157c [Streptococcus mutans UA159]		1					Unknown
gi|24379592|ref|NP_721547.1|	SMU.1161	-	hypothetical protein SMU.1161c [Streptococcus mutans UA159]		4	3	3		1.33333	Unknown
gi|24379601|ref|NP_721556.1|	SMU.1171	-	hypothetical protein SMU.1171c [Streptococcus mutans UA159]			1				Unknown
gi|24379610|ref|NP_721565.1|	SMU.1180	phnA	putative alkylphosphonate uptake protein [Streptococcus mutans UA159]		1					Central intermediary metabolism; Phosphorus compounds
gi|24379614|ref|NP_721569.1|	SMU.1185	mtlA1	PTS system, mannitol-specific enzyme IIBC component [Streptococcus mutans UA159]		1		3		0.333333	Signal transduction; PTS
gi|24379620|ref|NP_721575.1|	SMU.1192	dnaE	DNA polymerase III DnaE [Streptococcus mutans UA159]		1	3				DNA metabolism; DNA replication, recombination, and repair
gi|24379648|ref|NP_721603.1|	SMU.1224	pyrK	dihydroorotate dehydrogenase electron transfer subunit [Streptococcus mutans UA159]		1					Purines, pyrimidines, nucleosides, and nucleotides; Pyrimidine ribonucleotide biosynthesis
gi|24379673|ref|NP_721628.1|	SMU.1252	grk	putative glycerate kinase [Streptococcus mutans UA159]		1					Energy metabolism; Glycolysis/gluconeogenesis
gi|24379684|ref|NP_721639.1|	SMU.1263	hisI	putative phosphoribosyl-ATP pyrophosphatase / phosphoribosyl-AMP cyclohydrolase [Streptococcus mutans UA159]		1					Amino acid biosynthesis; Histidine family
gi|24379689|ref|NP_721644.1|	SMU.1268	hisB	imidazoleglycerol-phosphate dehydratase [Streptococcus mutans UA159]		3	1				Amino acid biosynthesis; Histidine family
gi|24379697|ref|NP_721652.1|	SMU.1278	-	hypothetical protein SMU.1278c [Streptococcus mutans UA159]			6				Energy metabolism; Sugars
gi|24379698|ref|NP_721653.1|	SMU.1279	-	putative cell division protein (cell shape determining protein) [Streptococcus mutans UA159]		2	1				Cellular processes; Cell division
gi|24379703|ref|NP_721658.1|	SMU.1287	-	putative transcriptional regulator [Streptococcus mutans UA159]		2	4				Transcription; Transcription factors
gi|24379708|ref|NP_721663.1|	SMU.1292	-	hypothetical protein SMU.1292c [Streptococcus mutans UA159]		2					Unknown
gi|24379715|ref|NP_721670.1|	SMU.1299	-	putative acetate kinase [Streptococcus mutans UA159]		21		2		10.5	Unassigned
gi|24379748|ref|NP_721703.1|	SMU.1336	pksD	hypothetical protein SMU.1336 [Streptococcus mutans UA159]				1			Unknown
gi|24379761|ref|NP_721716.1|	SMU.1349	-	hypothetical protein SMU.1349 [Streptococcus mutans UA159]				1			Unknown
gi|24379785|ref|NP_721740.1|	SMU.1378	-	hypothetical protein SMU.1378 [Streptococcus mutans UA159]				1			Hypothetical
gi|24379786|ref|NP_721741.1|	SMU.1379	-	hypothetical protein SMU.1379 [Streptococcus mutans UA159]		2					Mobile and extrachromosomal element functions; Transposon functions
gi|24379796|ref|NP_721751.1|	SMU.1391	-	hypothetical protein SMU.1391c [Streptococcus mutans UA159]		1	4	1		1	Hypothetical
gi|24379798|ref|NP_721753.1|	SMU.1393	-	hypothetical protein SMU.1393c [Streptococcus mutans UA159]		1					Unknown
gi|24379810|ref|NP_721765.1|	SMU.1406	-	hypothetical protein SMU.1406c [Streptococcus mutans UA159]		2					Unknown
gi|24379812|ref|NP_721767.1|	SMU.1408	-	hypothetical protein SMU.1408c [Streptococcus mutans UA159]		2					Mobile and extrachromosomal element functions; Transposon functions
gi|24379826|ref|NP_721781.1|	SMU.1423	pdhA	putative pyruvate dehydrogenase, TPP-dependent E1 component alpha-subunit [Streptococcus mutans UA159]		8					Energy metabolism; Fermentation
gi|24379849|ref|NP_721804.1|	SMU.1451	aldB	putative alpha-acetolactate decarboxylase [Streptococcus mutans UA159]		7	14	1		7	Cellular processes; Detoxification
gi|24379871|ref|NP_721826.1|	SMU.1476	-	putative GTP-binding protein [Streptococcus mutans UA159]		4					Unassigned
gi|24379872|ref|NP_721827.1|	SMU.1477	miaA	tRNA delta(2)-isopentenylpyrophosphate transferase [Streptococcus mutans UA159]			1				Protein synthesis; tRNA and rRNA base modification
gi|24379883|ref|NP_721838.1|	SMU.1490	lacG	6-phospho-beta-galactosidase [Streptococcus mutans UA159]		6					Energy metabolism; Sugars
gi|24379888|ref|NP_721843.1|	SMU.1495	lacB	galactose-6-phosphate isomerase subunit LacB [Streptococcus mutans UA159]		7					Energy metabolism; Sugars
gi|24379899|ref|NP_721854.1|	SMU.1509	rgg	putative transcriptional regulator [Streptococcus mutans UA159]		4					Transcription; Transcription factors
gi|24379904|ref|NP_721859.1|	SMU.1514	rnc	ribonuclease III [Streptococcus mutans UA159]		5	8				Transcription; Degradation of RNA
gi|24379912|ref|NP_721867.1|	SMU.1523	endA	putative membrane nuclease EndA [Streptococcus mutans UA159]		1					Cellular processes; DNA transformation
gi|24379913|ref|NP_721868.1|	SMU.1524	-	hypothetical protein SMU.1524c [Streptococcus mutans UA159]		1					Unknown
gi|24379944|ref|NP_721899.1|	SMU.1558	-	putative acetyltransferase [Streptococcus mutans UA159]		14		1		14	Unassigned
gi|24379966|ref|NP_721921.1|	SMU.1584	-	putative 67 kDa myosin-crossreactive streptococcal antigen-like protein [Streptococcus mutans UA159]		9	3	6		1.5	Cellular processes; Pathogenesis
gi|24379977|ref|NP_721932.1|	SMU.1596	celD	cellobiose phosphotransferase system IIC component [Streptococcus mutans UA159]		1					Signal transduction; PTS
gi|24379994|ref|NP_721949.1|	SMU.1614	fpg	formamidopyrimidine-DNA glycosylase [Streptococcus mutans UA159]		1					DNA metabolism; DNA replication, recombination, and repair
gi|24380002|ref|NP_721957.1|	SMU.1622	pmsR	methionine sulfoxide reductase A [Streptococcus mutans UA159]		2					Protein fate; Protein modification and repair
gi|24380021|ref|NP_721976.1|	SMU.1643	-	hypothetical protein SMU.1643c [Streptococcus mutans UA159]			1				Unknown
gi|24380024|ref|NP_721979.1|	SMU.1646	-	hemolysis inducing protein [Streptococcus mutans UA159]				1			Unknown
gi|24380025|ref|NP_721980.1|	SMU.1647	-	putative transcriptional regulator [Streptococcus mutans UA159]			1				Transcription; Transcription factors
gi|24380037|ref|NP_721992.1|	SMU.1659	-	hypothetical protein SMU.1659c [Streptococcus mutans UA159]		3		1			Unknown
gi|24380040|ref|NP_721995.1|	SMU.1662	holB	DNA polymerase III subunit delta' [Streptococcus mutans UA159]			2	1			DNA metabolism; DNA replication, recombination, and repair
gi|24380046|ref|NP_722001.1|	SMU.1668	livH	putative branched chain amino acid ABC transporter, permease protein [Streptococcus mutans UA159]			2				Transport and binding proteins; ABC Superfamily: membrane spanning permease
gi|24380066|ref|NP_722021.1|	SMU.1690	dltB	hypothetical protein SMU.1690 [Streptococcus mutans UA159]		1					Cell envelope; Biosynthesis and degradation of surface polysaccharides and lipopolysaccharides
gi|24380073|ref|NP_722028.1|	SMU.1699	-	hypothetical protein SMU.1699c [Streptococcus mutans UA159]		2					Unknown
gi|24380087|ref|NP_722042.1|	SMU.1713	scpA	segregation and condensation protein A [Streptococcus mutans UA159]				3			Cellular processes; Cell division
gi|24380093|ref|NP_722048.1|	SMU.1719	-	hypothetical protein SMU.1719c [Streptococcus mutans UA159]		1	3				Unknown
gi|24380095|ref|NP_722050.1|	SMU.1722	-	putative integral membrane protein [Streptococcus mutans UA159]		1					Unknown
gi|24380104|ref|NP_722059.1|	SMU.1732	-	hypothetical protein SMU.1732c [Streptococcus mutans UA159]			4	1			Unknown
gi|24380127|ref|NP_722082.1|	SMU.1758	-	hypothetical protein SMU.1758c [Streptococcus mutans UA159]		2					Unknown
gi|24380130|ref|NP_722085.1|	SMU.1762	-	hypothetical protein SMU.1762c [Streptococcus mutans UA159]		2		1		2	Unknown
gi|24380143|ref|NP_722098.1|	SMU.1776	-	hypothetical protein SMU.1776c [Streptococcus mutans UA159]		1					Unknown
gi|24380146|ref|NP_722101.1|	SMU.1780	recX	recombination regulator RecX [Streptococcus mutans UA159]			1				Regulatory functions; Other
gi|24380157|ref|NP_722112.1|	SMU.1791	-	hypothetical protein SMU.1791c [Streptococcus mutans UA159]		4					Unknown
gi|24380161|ref|NP_722116.1|	SMU.1797	-	hypothetical protein SMU.1797c [Streptococcus mutans UA159]		2	3				Unknown
gi|24380164|ref|NP_722119.1|	SMU.1800	-	hypothetical protein SMU.1800c [Streptococcus mutans UA159]		8	8				Unknown
gi|24380169|ref|NP_722124.1|	SMU.1805	-	putative transcriptional regulator [Streptococcus mutans UA159]		1	1	1		1	Transcription; Transcription factors
gi|24380197|ref|NP_722152.1|	SMU.1835	acpS	4'-phosphopantetheinyl transferase [Streptococcus mutans UA159]				1			Fatty acid and phospholipid metabolism; Other
gi|24380216|ref|NP_722171.1|	SMU.1855	-	hypothetical protein SMU.1855 [Streptococcus mutans UA159]		1	2				Hypothetical
gi|24380231|ref|NP_722186.1|	SMU.1875	-	putative exodeoxyribonuclease V, conjugation transfer protein [Streptococcus mutans UA159]		1					DNA metabolism; DNA replication, recombination, and repair
gi|24380232|ref|NP_722187.1|	SMU.1876	-	hypothetical protein SMU.1876 [Streptococcus mutans UA159]			1	4			Unknown
gi|24380236|ref|NP_722191.1|	SMU.1881	-	putative ABC transporter, ATP-binding protein [Streptococcus mutans UA159]		3					Transport and binding proteins; ABC Superfamily: ATP-binding protein
gi|24380238|ref|NP_722193.1|	SMU.1883	-	hypothetical protein SMU.1883 [Streptococcus mutans UA159]		1					Unknown
gi|24380246|ref|NP_722201.1|	SMU.1894	-	hypothetical protein SMU.1894c [Streptococcus mutans UA159]		2					Mobile and extrachromosomal element functions; Transposon functions
gi|24380247|ref|NP_722202.1|	SMU.1895	-	hypothetical protein SMU.1895c [Streptococcus mutans UA159]				2			Hypothetical
gi|24380248|ref|NP_722203.1|	SMU.1896	-	hypothetical protein SMU.1896c [Streptococcus mutans UA159]		2	2	4		0.5	Hypothetical
gi|24380273|ref|NP_722228.1|	SMU.1923	nrdR	transcriptional regulator NrdR [Streptococcus mutans UA159]		6	17	4		1.5	Unknown
gi|24380277|ref|NP_722232.1|	SMU.1927	-	putative ABC transporter, ATP-binding protein [Streptococcus mutans UA159]				2			Transport and binding proteins; ABC Superfamily: ATP-binding protein
gi|24380283|ref|NP_722238.1|	SMU.1934	-	putative cobalt ABC transporter, ATP-binding protein [Streptococcus mutans UA159]		1					Transport and binding proteins; ABC Superfamily: ATP-binding protein
gi|24380286|ref|NP_722241.1|	SMU.1937	cnhA	putative carbon-nitrogen hydrolase [Streptococcus mutans UA159]			1	1			Unassigned
gi|24380298|ref|NP_722253.1|	SMU.1950	-	putative pseudouridylate synthase [Streptococcus mutans UA159]		9					Protein synthesis; tRNA and rRNA base modification
gi|24380315|ref|NP_722270.1|	SMU.1971	-	putative thioredoxin H1 [Streptococcus mutans UA159]				1			Energy metabolism; Electron transport
gi|24380321|ref|NP_722276.1|	SMU.1977	-	putative transcriptional regulator [Streptococcus mutans UA159]			1				Transcription; Transcription factors
gi|24380380|ref|NP_722335.1|	SMU.2040	treR	putative transcriptional regulator; repressor of the trehalose operon [Streptococcus mutans UA159]			1				Regulatory functions; General regulatory
gi|24380388|ref|NP_722343.1|	SMU.2050	prmA	ribosomal protein L11 methyltransferase [Streptococcus mutans UA159]				3			Protein synthesis; Ribosomal proteins: synthesis and modification
gi|24380396|ref|NP_722351.1|	SMU.2059	-	putative integral membrane protein [Streptococcus mutans UA159]		2					Unknown
gi|24380406|ref|NP_722361.1|	SMU.2071	-	putative anaerobic ribonucleotide reductase activating protein [Streptococcus mutans UA159]			2				Energy metabolism; Anaerobic
gi|24380410|ref|NP_722365.1|	SMU.2075	-	hypothetical protein SMU.2075c [Streptococcus mutans UA159]		1					Unknown
gi|24380441|ref|NP_722396.1|	SMU.2108	-	putative transcriptional regulator [Streptococcus mutans UA159]		2		1		2	Transcription; Transcription factors
gi|24380453|ref|NP_722408.1|	SMU.2121	-	hypothetical protein SMU.2121c [Streptococcus mutans UA159]		1					Unknown
gi|24380464|ref|NP_722419.1|	SMU.2134	-	putative transcriptional regulator [Streptococcus mutans UA159]			1				Regulatory functions; DNA interactions
gi|24380481|ref|NP_722436.1|	SMU.2153	-	putative peptidase [Streptococcus mutans UA159]		1					Unassigned
gi|24380490|ref|NP_722445.1|	SMU.2162	-	SPOUT methyltransferase superfamily protein [Streptococcus mutans UA159]				2			Unknown
gi|24380492|ref|NP_722447.1|	SMU.2165	-	putative SpoJ [Streptococcus mutans UA159]			2	3			Cellular processes; Cell division
* Microarray Data Visualizer (MDV) by Klein et al. [31].
** Functional class annotation: based on information provided by the Los Alamos National Laboratory (www.oralgen.lanl.gov) or by published literature available at the same Website.
